# Supplementary material for: Mycorrhizal phosphate uptake pathway in maize: vital for growth and cob development on nutrient poor agricultural and greenhouse soils
Source: Front Plant Sci. 2013 Dec 26;4:533. doi: 10.3389/fpls.2013.00533 (PMC3872827; doi:10.3389/fpls.2013.00533)
Supplement: Supplementary file 1 [file DataSheet1.XLSX]

## Sheet: Complete list
Maize ID	ATH hit	log2FoldChange		pvalue		Reads				Mapman Bin code	Description
		HE (+myc/-myc)	MU (+myc/-myc)	HE (+myc/-myc)	MU (+myc/-myc)	HE -myc	MU -myc	HE +myc	MU +myc
GRMZM2G003230	ATCG00420.1	0	0	NA	NA	0	0	0	0	1.1|1|	PS.lightreaction|PS|
GRMZM2G010349	AT1G68830.1	0	0	1	1	383.555	471.512	533.332	797.096	1.1|1|	PS.lightreaction|PS|
GRMZM2G016261	ATCG01250.1	0	0	0.750131	1	2.8446	1.01339	0.319306	1.56205	1.1|1|	PS.lightreaction|PS|
GRMZM2G016590	ATCG01250.1	0	0	NA	NA	0	0	0	0	1.1|1|	PS.lightreaction|PS|
GRMZM2G017045	AT2G05620.1	0	0	1	1	30.5321	16.2719	19.3966	13.9708	1.1|1|	PS.lightreaction|PS|
GRMZM2G018664	ATMG00220.1	0	0	1	0.354236	6.09812	2.70216	8.04864	20.5856	1.1|1|	PS.lightreaction|PS|
GRMZM2G054687	ATMG00220.1	0	0	1	0.976964	1.82382	0.608032	1.15953	4.76717	1.1|1|	PS.lightreaction|PS|
GRMZM2G070573	ATCG01080.1	0	0	1	1	1.64378	0.144957	0.319306	0	1.1|1|	PS.lightreaction|PS|
GRMZM2G070685	ATCG00420.1	0	0	NA	NA	0	0	0	0	1.1|1|	PS.lightreaction|PS|
GRMZM2G075144	ATCG01250.1	0	0	0.999759	1	5.77333	4.82307	2.90268	1.61718	1.1|1|	PS.lightreaction|PS|
GRMZM2G109244	AT4G37925.1	0	0	0.764845	1	35.5943	25.5067	18.4719	30.1985	1.1|1|	PS.lightreaction|PS|
GRMZM2G112030	ATMG00220.1	0	0	1	0.751478	4.95576	2.70216	5.31094	15.9446	1.1|1|	PS.lightreaction|PS|
GRMZM2G121494	NA	0	0	0.77527	1	3.52389	2.82724	0.607264	3.75727	1.1|1|	PS.lightreaction|PS|
GRMZM2G131575	AT4G09650.1	0	0	NA	1	0	0.351798	0	0.548806	1.1|1|	PS.lightreaction|PS|
GRMZM2G133844	AT1G74880.1	0	0	1	1	58.563	85.9719	41.4647	82.3362	1.1|1|	PS.lightreaction|PS|
GRMZM2G134325	ATCG01070.1	0	0	1	1	0.474204	1.56786	2.03111	0.548806	1.1|1|	PS.lightreaction|PS|
GRMZM2G136680	AT4G37920.1	0	0	1	1	159.319	132.823	160.688	177.862	1.1|1|	PS.lightreaction|PS|
GRMZM2G137648	ATCG01010.1	0	0	1	1	6.00096	1.97595	1.25115	1.58794	1.1|1|	PS.lightreaction|PS|
GRMZM2G154667	ATCG00420.1	0	0	0.693195	1	5.31584	3.1412	1.36115	1.5654	1.1|1|	PS.lightreaction|PS|
GRMZM2G156581	NA	0	0	1	1	117.868	119.722	121.732	113.073	1.1|1|	PS.lightreaction|PS|
GRMZM2G164558	NA	0	0	NA	NA	0	0	0	0	1.1|1|	PS.lightreaction|PS|
GRMZM2G167766	AT5G36120.1	0	0	1	1	9.51409	8.35808	10.8312	16.6822	1.1|1|	PS.lightreaction|PS|
GRMZM2G175383	ATCG00420.1	0	0	NA	NA	0	0	0	0	1.1|1|	PS.lightreaction|PS|
GRMZM2G176129	AT1G70760.1	0	0	NA	1	0	0.202677	0	0	1.1|1|	PS.lightreaction|PS|
GRMZM2G176216	ATCG01010.1	0	0	1	1	4.88338	1.59738	4.48909	1.5654	1.1|1|	PS.lightreaction|PS|
GRMZM2G179146	AT2G31040.1	0	0	1	1	59.6202	69.3626	57.5804	75.9558	1.1|1|	PS.lightreaction|PS|
GRMZM2G304947	ATCG00430.1	0	0	1	1	14.4386	6.76392	10.8289	10.5835	1.1|1|	PS.lightreaction|PS|
GRMZM2G314427	ATMG00220.1	0	0	1	0.427218	4.85213	2.17863	8.20878	24.6511	1.1|1|	PS.lightreaction|PS|
GRMZM2G335564	ATCG01110.1	0	0	1	1	3.23252	2.23219	1.36115	1.06837	1.1|1|	PS.lightreaction|PS|
GRMZM2G354804	ATCG01110.1	0	0	1	1	3.59906	1.10062	1.6491	0	1.1|1|	PS.lightreaction|PS|
GRMZM2G358205	ATCG01010.1	0	0	1	1	2.1319	0.672654	1.18318	1.59129	1.1|1|	PS.lightreaction|PS|
GRMZM2G364366	ATCG01070.1	0	0	NA	NA	0	0	0	0	1.1|1|	PS.lightreaction|PS|
GRMZM2G394607	ATCG00420.1	0	0	NA	NA	0	0	0	0	1.1|1|	PS.lightreaction|PS|
GRMZM2G401040	AT4G09650.1	0	0	0.104821	0.608922	11.047	23.0804	1.59411	7.60227	1.1|1|	PS.lightreaction|PS|
GRMZM2G404025	ATCG00420.1	0	0	0.802806	1	26.427	12.9934	12.9646	20.7778	1.1|1|	PS.lightreaction|PS|
GRMZM2G405584	ATCG01010.1	0	0	1	1	5.77612	2.55304	3.97345	3.14664	1.1|1|	PS.lightreaction|PS|
GRMZM2G450705	ATCG01250.1	0	0	0.0853942	1	33.0855	24.6222	11.1009	22.8686	1.1|1|	PS.lightreaction|PS|
GRMZM2G475437	ATCG00430.1	0	0	NA	NA	0	0	0	0	1.1|1|	PS.lightreaction|PS|
GRMZM2G583032	ATCG00440.1	0	0	1	1	2.46073	0.608032	2.06245	3.20847	1.1|1|	PS.lightreaction|PS|
GRMZM5G800096	ATCG01050.1	0	0	0.768769	1	9.72501	7.5225	3.85818	4.77052	1.1|1|	PS.lightreaction|PS|
GRMZM5G800101	ATCG01250.1	0	0	0.419269	1	36.0709	12.9762	9.31288	17.4165	1.1|1|	PS.lightreaction|PS|
GRMZM5G800980	ATCG00430.1	0	0	0.950808	1	15.3322	5.99391	8.40468	4.82565	1.1|1|	PS.lightreaction|PS|
GRMZM5G810298	ATCG01250.1	0	0	0.935216	1	33.2064	18.5694	11.6036	12.6426	1.1|1|	PS.lightreaction|PS|
GRMZM5G824336	AT1G36320.1	0	0	1	1	193.635	147.988	186.146	176.378	1.1|1|	PS.lightreaction|PS|
GRMZM5G825759	AT4G32260.1	0	0	1	1	21.4093	17.1034	21.8512	27.5297	1.1|1|	PS.lightreaction|PS|
GRMZM5G834128	ATMG00665.1	0	0	1	0.209509	14.0259	5.92786	9.19277	45.6011	1.1|1|	PS.lightreaction|PS|
GRMZM5G835775	ATCG01070.1	0	0	1	NA	1.21132	0	1.07319	0	1.1|1|	PS.lightreaction|PS|
GRMZM5G851051	AT1G70760.1	0	0	0.673024	1	50.6138	26.9013	79.3838	50.4166	1.1|1|	PS.lightreaction|PS|
GRMZM5G853723	ATCG01110.1	0	0	0.987617	1	2.5956	1.77054	0.638612	1.04248	1.1|1|	PS.lightreaction|PS|
GRMZM5G864407	ATCG01080.1	0	0	1	1	3.50935	1.33841	1.68045	0.522916	1.1|1|	PS.lightreaction|PS|
GRMZM5G866223	ATCG01090.1	0	0	1	1	9.37518	4.14899	4.51801	5.21576	1.1|1|	PS.lightreaction|PS|
GRMZM5G874448	ATCG01100.1	0	0	1	0.961744	9.47601	4.15458	6.06725	11.0388	1.1|1|	PS.lightreaction|PS|
GRMZM5G876106	ATCG01250.1	0	0	0.402836	1	34.1122	18.5324	8.75006	20.0051	1.1|1|	PS.lightreaction|PS|
GRMZM5G884707	ATMG00220.1	0	0	1	0.822099	5.46463	3.2608	6.4025	18.504	1.1|1|	PS.lightreaction|PS|
GRMZM5G885392	AT4G22890.5	0	0	0.72643	1	19.7984	19.9745	8.69307	25.1942	1.1|1|	PS.lightreaction|PS|
GRMZM5G894515	ATCG01010.1	0	0	1	1	3.31881	1.3102	2.69864	4.22841	1.1|1|	PS.lightreaction|PS|
GRMZM5G896082	AT4G22890.4	0	0	1	1	79.3287	99.5946	103.549	110.707	1.1|1|	PS.lightreaction|PS|
GRMZM5G896790	ATCG01090.1	0	0	NA	NA	0	0	0	0	1.1|1|	PS.lightreaction|PS|
GRMZM2G383052	ATCG01250.1	-2.47524	0	0.0449306	1	50.0984	22.6084	9.00952	29.2045	1.1|1|	PS.lightreaction|PS|
AC192204.3	AT5G54270.1	0	0	1	1	7.60703	13.1797	4.09642	17.1141	1.1|1|1.1.1|	PS.lightreaction|PS|PS.lightreaction.photosystem II|
AC194734.3	NA	0	0	NA	NA	0	0	0	0	1.1|1|1.1.1|	PS.lightreaction|PS|PS.lightreaction.photosystem II|
AC207722.2	NA	0	0	1	1	19.5023	11.5474	8.96223	31.0547	1.1|1|1.1.1|	PS.lightreaction|PS|PS.lightreaction.photosystem II|
AC208915.3	AT2G34430.1	0	0	0.173628	1	7.05361	5.30269	0.465924	4.33532	1.1|1|1.1.1|	PS.lightreaction|PS|PS.lightreaction.photosystem II|
GRMZM2G000256	AT5G11450.1	0	0	1	1	134.854	158.417	192.304	206.928	1.1|1|1.1.1|	PS.lightreaction|PS|PS.lightreaction.photosystem II|
GRMZM2G005433	AT4G28660.1	0	0	0.467726	0.575774	18.9907	14.1354	41.7522	33.7353	1.1|1|1.1.1|	PS.lightreaction|PS|PS.lightreaction.photosystem II|
GRMZM2G005984	AT1G03600.1	0	0	1	0.574899	1.05203	1.2188	2.41069	6.96909	1.1|1|1.1.1|	PS.lightreaction|PS|PS.lightreaction.photosystem II|
GRMZM2G008859	AT2G15290.1	0	0	1	1	88.2631	77.5677	65.9939	58.4008	1.1|1|1.1.1|	PS.lightreaction|PS|PS.lightreaction.photosystem II|
GRMZM2G008892	AT2G01918.1	0	0	1	1	0.595162	0.320856	0	1.09761	1.1|1|1.1.1|	PS.lightreaction|PS|PS.lightreaction.photosystem II|
GRMZM2G012324	AT5G02120.1	0	0	0.812755	1	0.609078	0.695268	2.81391	1.06837	1.1|1|1.1.1|	PS.lightreaction|PS|PS.lightreaction.photosystem II|
GRMZM2G015355	ATCG00070.1	0	0	1	1	0.325414	1.28069	1.94476	1.04248	1.1|1|1.1.1|	PS.lightreaction|PS|PS.lightreaction.photosystem II|
GRMZM2G016677	AT1G06680.1	0	0	0.681122	0.902973	0	0	1.7041	2.08162	1.1|1|1.1.1|	PS.lightreaction|PS|PS.lightreaction.photosystem II|
GRMZM2G018627	AT2G05100.1	0	0	NA	1	0	0.351798	0	5.48806	1.1|1|1.1.1|	PS.lightreaction|PS|PS.lightreaction.photosystem II|
GRMZM2G021256	AT1G14150.1	0	0	1	1	0.325414	0.144957	0	0	1.1|1|1.1.1|	PS.lightreaction|PS|PS.lightreaction.photosystem II|
GRMZM2G021617	AT4G05180.1	0	0	1	1	5.77612	5.24223	4.98394	8.01157	1.1|1|1.1.1|	PS.lightreaction|PS|PS.lightreaction.photosystem II|
GRMZM2G025070	AT4G28660.1	0	0	1	1	10.8605	9.83026	8.1693	6.381	1.1|1|1.1.1|	PS.lightreaction|PS|PS.lightreaction.photosystem II|
GRMZM2G033885	AT5G01530.1	0	0	1	1	0.14879	1.05539	0.287958	3.81575	1.1|1|1.1.1|	PS.lightreaction|PS|PS.lightreaction.photosystem II|
GRMZM2G043500	AT5G51545.1	0	0	0.936391	1	38.4986	38.6781	55.3032	56.6858	1.1|1|1.1.1|	PS.lightreaction|PS|PS.lightreaction.photosystem II|
GRMZM2G047954	AT1G06680.1	0	0	NA	1	0	0.289913	0	1.09761	1.1|1|1.1.1|	PS.lightreaction|PS|PS.lightreaction.photosystem II|
GRMZM2G056424	AT1G03600.1	0	0	1	1	0.488121	0.405355	0	1.07172	1.1|1|1.1.1|	PS.lightreaction|PS|PS.lightreaction.photosystem II|
GRMZM2G057281	AT5G54270.1	0	0	1	1	2.81739	2.8808	1.2748	2.11755	1.1|1|1.1.1|	PS.lightreaction|PS|PS.lightreaction.photosystem II|
GRMZM2G058070	AT4G05180.1	0	0	1	1	6.97353	4.04331	3.96817	6.44618	1.1|1|1.1.1|	PS.lightreaction|PS|PS.lightreaction.photosystem II|
GRMZM2G062044	ATCG00580.1	0	0	1	1	8.44069	7.32113	9.04087	6.81619	1.1|1|1.1.1|	PS.lightreaction|PS|PS.lightreaction.photosystem II|
GRMZM2G067883	ATCG00070.1	0	0	0.314316	1	5.01484	2.17447	0.575916	1.56205	1.1|1|1.1.1|	PS.lightreaction|PS|PS.lightreaction.photosystem II|
GRMZM2G072174	AT2G28605.1	0	0	0.868818	1	22.0595	14.4465	34.1038	22.141	1.1|1|1.1.1|	PS.lightreaction|PS|PS.lightreaction.photosystem II|
GRMZM2G075989	ATCG00560.1	0	0	1	1	2.73415	2.46854	2.72999	3.1241	1.1|1|1.1.1|	PS.lightreaction|PS|PS.lightreaction.photosystem II|
GRMZM2G077333	AT1G44575.1	0	0	NA	1	0	0.175899	0	2.74403	1.1|1|1.1.1|	PS.lightreaction|PS|PS.lightreaction.photosystem II|
GRMZM2G087435	AT1G05385.1	0	0	0.556978	1	2.10065	2.78797	5.42094	3.14999	1.1|1|1.1.1|	PS.lightreaction|PS|PS.lightreaction.photosystem II|
GRMZM2G087590	NA	0	0	0.586055	1	3.08714	5.34518	11.6903	4.88748	1.1|1|1.1.1|	PS.lightreaction|PS|PS.lightreaction.photosystem II|
GRMZM2G092427	AT1G15820.1	0	0	1	1	0.14879	0.844389	2.38462	0	1.1|1|1.1.1|	PS.lightreaction|PS|PS.lightreaction.photosystem II|
GRMZM2G101617	AT3G56650.1	0	0	1	1	1.96578	0.840225	0.287958	2.13675	1.1|1|1.1.1|	PS.lightreaction|PS|PS.lightreaction.photosystem II|
GRMZM2G104549	AT2G34430.1	0	0	0.705509	1	5.10859	5.20296	1.7118	3.20847	1.1|1|1.1.1|	PS.lightreaction|PS|PS.lightreaction.photosystem II|
GRMZM2G105518	AT2G05100.1	0	0	NA	NA	0	0	0	0	1.1|1|1.1.1|	PS.lightreaction|PS|PS.lightreaction.photosystem II|
GRMZM2G108467	ATCG00580.1	0	0	1	1	8.18486	7.26484	10.347	9.4993	1.1|1|1.1.1|	PS.lightreaction|PS|PS.lightreaction.photosystem II|
GRMZM2G113349	AT3G50820.1	0	0	0.378117	1	44.4346	32.2197	18.4252	36.6765	1.1|1|1.1.1|	PS.lightreaction|PS|PS.lightreaction.photosystem II|
GRMZM2G117572	ATCG00580.1	0	0	1	1	9.23347	8.22324	7.80027	11.0647	1.1|1|1.1.1|	PS.lightreaction|PS|PS.lightreaction.photosystem II|
GRMZM2G120619	AT2G34430.1	0	0	0.998613	1	0.976242	1.3102	0	0.548806	1.1|1|1.1.1|	PS.lightreaction|PS|PS.lightreaction.photosystem II|
GRMZM2G125575	ATCG00580.1	0	0	NA	NA	0	0	0	0	1.1|1|1.1.1|	PS.lightreaction|PS|PS.lightreaction.photosystem II|
GRMZM2G131489	AT1G76570.1	0	0	1	0.746495	11.8814	11.3321	19.1471	35.898	1.1|1|1.1.1|	PS.lightreaction|PS|PS.lightreaction.photosystem II|
GRMZM2G132506	AT4G28660.1	0	0	1	1	20.3916	25.1553	17.98	11.6979	1.1|1|1.1.1|	PS.lightreaction|PS|PS.lightreaction.photosystem II|
GRMZM2G134130	NA	0	0	1	1	0.297581	0.378576	0	2.13675	1.1|1|1.1.1|	PS.lightreaction|PS|PS.lightreaction.photosystem II|
GRMZM2G153184	AT3G47470.1	0	0	1	1	0.91716	0.320856	0.808878	2.19523	1.1|1|1.1.1|	PS.lightreaction|PS|PS.lightreaction.photosystem II|
GRMZM2G155216	AT2G34420.1	0	0	1	1	0.297581	0.351798	0.52092	1.59129	1.1|1|1.1.1|	PS.lightreaction|PS|PS.lightreaction.photosystem II|
GRMZM2G160268	AT3G47470.1	0	0	NA	1	0	0.175899	0	3.29284	1.1|1|1.1.1|	PS.lightreaction|PS|PS.lightreaction.photosystem II|
GRMZM2G174984	AT1G79040.1	0	0	0.531668	1	24.5686	22.0365	9.0071	39.8039	1.1|1|1.1.1|	PS.lightreaction|PS|PS.lightreaction.photosystem II|
GRMZM2G175562	AT3G50820.1	0	0	1	1	33.6889	44.6625	25.3434	54.5282	1.1|1|1.1.1|	PS.lightreaction|PS|PS.lightreaction.photosystem II|
GRMZM2G175804	AT4G28660.1	0	0	1	1	10.3307	10.3036	8.04633	6.35846	1.1|1|1.1.1|	PS.lightreaction|PS|PS.lightreaction.photosystem II|
GRMZM2G176840	AT3G55330.1	0	0	1	0.814763	17.0181	13.8512	22.9481	3.1375	1.1|1|1.1.1|	PS.lightreaction|PS|PS.lightreaction.photosystem II|
GRMZM2G308944	AT1G67740.1	0	0	0.333912	1	0.91716	1.57476	5.33701	2.65966	1.1|1|1.1.1|	PS.lightreaction|PS|PS.lightreaction.photosystem II|
GRMZM2G351977	AT2G34420.1	0	0	NA	NA	0	0	0	0	1.1|1|1.1.1|	PS.lightreaction|PS|PS.lightreaction.photosystem II|
GRMZM2G358180	ATCG00280.1	0	0	1	1	3.24948	2.02951	0.808878	4.79976	1.1|1|1.1.1|	PS.lightreaction|PS|PS.lightreaction.photosystem II|
GRMZM2G394732	ATCG00300.1	0	0	1	1	0	0.144957	0.287958	0.519567	1.1|1|1.1.1|	PS.lightreaction|PS|PS.lightreaction.photosystem II|
GRMZM2G402936	AT2G34420.1	0	0	1	1	2.57827	4.1979	3.93682	14.7626	1.1|1|1.1.1|	PS.lightreaction|PS|PS.lightreaction.photosystem II|
GRMZM2G414192	AT2G05100.1	0	0	NA	1	0	0.351798	0	7.63151	1.1|1|1.1.1|	PS.lightreaction|PS|PS.lightreaction.photosystem II|
GRMZM2G414660	ATCG00300.1	0	0	1	1	1.22866	0.202677	0.78523	0	1.1|1|1.1.1|	PS.lightreaction|PS|PS.lightreaction.photosystem II|
GRMZM2G419244	AT1G76450.1	0	0	1	1	0.446371	0.757153	0	1.58794	1.1|1|1.1.1|	PS.lightreaction|PS|PS.lightreaction.photosystem II|
GRMZM2G425136	AT1G77090.1	0	0	NA	NA	0	0	0	0	1.1|1|1.1.1|	PS.lightreaction|PS|PS.lightreaction.photosystem II|
GRMZM2G429955	AT2G34430.1	0	0	0.156292	1	11.9021	9.56117	2.72999	7.45942	1.1|1|1.1.1|	PS.lightreaction|PS|PS.lightreaction.photosystem II|
GRMZM2G433927	ATCG00580.1	0	0	1	NA	0.162707	0	0	0	1.1|1|1.1.1|	PS.lightreaction|PS|PS.lightreaction.photosystem II|
GRMZM2G436986	AT3G01440.1	0	0	1	1	14.5224	15.9339	18.4328	15.8544	1.1|1|1.1.1|	PS.lightreaction|PS|PS.lightreaction.photosystem II|
GRMZM2G441888	AT3G63540.1	0	0	1	1	3.71722	3.50406	2.55203	3.20512	1.1|1|1.1.1|	PS.lightreaction|PS|PS.lightreaction.photosystem II|
GRMZM2G446737	AT3G01440.1	0	0	1	1	15.4071	16.1579	11.2712	16.9429	1.1|1|1.1.1|	PS.lightreaction|PS|PS.lightreaction.photosystem II|
GRMZM2G455413	ATCG00020.1	0	0	0.933427	1	38.9668	16.8793	11.153	47.8088	1.1|1|1.1.1|	PS.lightreaction|PS|PS.lightreaction.photosystem II|
GRMZM2G455676	AT4G28660.1	0	0	1	1	4.2533	2.96804	2.54433	2.63377	1.1|1|1.1.1|	PS.lightreaction|PS|PS.lightreaction.photosystem II|
GRMZM2G466743	AT5G02120.1	0	0	1	1	15.7201	10.8788	15.522	12.6718	1.1|1|1.1.1|	PS.lightreaction|PS|PS.lightreaction.photosystem II|
GRMZM2G468702	AT4G28660.2	0	0	1	1	2.28411	0.202677	0.552268	0	1.1|1|1.1.1|	PS.lightreaction|PS|PS.lightreaction.photosystem II|
GRMZM2G586702	NA	0	0	NA	NA	0	0	0	0	1.1|1|1.1.1|	PS.lightreaction|PS|PS.lightreaction.photosystem II|
GRMZM2G702068	NA	0	0	NA	NA	0	0	0	0	1.1|1|1.1.1|	PS.lightreaction|PS|PS.lightreaction.photosystem II|
GRMZM5G804323	AT4G05180.1	0	0	1	1	16.3416	6.50079	13.3052	14.5455	1.1|1|1.1.1|	PS.lightreaction|PS|PS.lightreaction.photosystem II|
GRMZM5G808939	ATCG00680.1	0	0	1	1	19.2351	10.7578	14.0875	10.5802	1.1|1|1.1.1|	PS.lightreaction|PS|PS.lightreaction.photosystem II|
GRMZM5G831399	ATCG00710.1	0	0	1	1	1.6577	0.43487	0.465924	0	1.1|1|1.1.1|	PS.lightreaction|PS|PS.lightreaction.photosystem II|
GRMZM5G844143	ATCG00020.1	0	0	0.754865	1	33.6968	12.191	13.7653	27.2006	1.1|1|1.1.1|	PS.lightreaction|PS|PS.lightreaction.photosystem II|
GRMZM5G856777	ATCG00280.1	0	0	0.799994	1	50.8828	18.6636	14.8858	25.0053	1.1|1|1.1.1|	PS.lightreaction|PS|PS.lightreaction.photosystem II|
GRMZM5G870219	NA	0	0	NA	NA	0	0	0	0	1.1|1|1.1.1|	PS.lightreaction|PS|PS.lightreaction.photosystem II|
GRMZM5G878778	ATCG00570.1	0	0	1	1	2.59219	1.97595	2.26407	2.10751	1.1|1|1.1.1|	PS.lightreaction|PS|PS.lightreaction.photosystem II|
GRMZM5G883564	NA	0	0	1	1	1.08328	1.42564	2.44203	0.548806	1.1|1|1.1.1|	PS.lightreaction|PS|PS.lightreaction.photosystem II|
GRMZM2G000781	ATCG01060.1	0	0	NA	NA	0	0	0	0	1.1|1|1.1.2|	PS.lightreaction|PS|PS.lightreaction.photosystem I|
GRMZM2G001653	AT1G08380.1	0	0	NA	NA	0	0	0	0	1.1|1|1.1.2|	PS.lightreaction|PS|PS.lightreaction.photosystem I|
GRMZM2G009048	AT5G64040.1	0	0	1	1	0.622995	0.641711	1.15953	1.06837	1.1|1|1.1.2|	PS.lightreaction|PS|PS.lightreaction.photosystem I|
GRMZM2G010884	AT1G61520.2	0	0	NA	1	0	0.351798	0	1.09761	1.1|1|1.1.2|	PS.lightreaction|PS|PS.lightreaction.photosystem I|
GRMZM2G012397	AT1G30380.1	0	0	0.520563	1	0.636911	0.175899	3.68021	0.548806	1.1|1|1.1.2|	PS.lightreaction|PS|PS.lightreaction.photosystem I|
GRMZM2G016066	AT2G20260.1	0	0	0.926478	1	1.71678	1.6551	4.75868	3.17923	1.1|1|1.1.2|	PS.lightreaction|PS|PS.lightreaction.photosystem I|
GRMZM2G016622	AT2G20260.1	0	0	1	1	0	0.554475	0.607264	1.64642	1.1|1|1.1.2|	PS.lightreaction|PS|PS.lightreaction.photosystem I|
GRMZM2G017290	AT1G31330.1	0	0	1	1	1.82724	3.396	2.05475	11.8724	1.1|1|1.1.2|	PS.lightreaction|PS|PS.lightreaction.photosystem I|
GRMZM2G019807	AT1G34000.1	0	0	1	1	34.9029	20.7385	32.5855	28.0426	1.1|1|1.1.2|	PS.lightreaction|PS|PS.lightreaction.photosystem I|
GRMZM2G026015	AT4G12800.1	0	0	1	1	0	0	0.319306	0.522916	1.1|1|1.1.2|	PS.lightreaction|PS|PS.lightreaction.photosystem I|
GRMZM2G036880	AT3G54890.1	0	0	NA	NA	0	0	0	0	1.1|1|1.1.2|	PS.lightreaction|PS|PS.lightreaction.photosystem I|
GRMZM2G038519	AT3G61470.1	0	0	0.627742	1	45.7775	29.8679	25.623	32.8131	1.1|1|1.1.2|	PS.lightreaction|PS|PS.lightreaction.photosystem I|
GRMZM2G072280	AT3G61470.1	0	0	1	1	0.754453	1.45658	0.287958	1.09761	1.1|1|1.1.2|	PS.lightreaction|PS|PS.lightreaction.photosystem I|
GRMZM2G080107	AT5G64040.1	0	0	1	1	0	0	0.319306	0.548806	1.1|1|1.1.2|	PS.lightreaction|PS|PS.lightreaction.photosystem I|
GRMZM2G085646	AT1G31330.1	0	0	1	0.491601	4.58213	30.7799	3.15687	10.1709	1.1|1|1.1.2|	PS.lightreaction|PS|PS.lightreaction.photosystem I|
GRMZM2G092311	AT3G54890.1	0	0	1	1	0.14879	0.527697	1.09684	7.10524	1.1|1|1.1.2|	PS.lightreaction|PS|PS.lightreaction.photosystem I|
GRMZM2G094224	AT4G12800.1	0	0	1	1	0.91716	0.985181	0.575916	1.09761	1.1|1|1.1.2|	PS.lightreaction|PS|PS.lightreaction.photosystem I|
GRMZM2G096792	ATCG01060.1	0	0	1	1	0.757869	0.523533	0.287958	0	1.1|1|1.1.2|	PS.lightreaction|PS|PS.lightreaction.photosystem I|
GRMZM2G103101	AT1G45474.2	0	0	1	1	0.14879	0.144957	0.465924	0	1.1|1|1.1.2|	PS.lightreaction|PS|PS.lightreaction.photosystem I|
GRMZM2G143469	AT1G34000.1	0	0	0.791009	1	3.24302	1.13573	0.863873	2.63712	1.1|1|1.1.2|	PS.lightreaction|PS|PS.lightreaction.photosystem I|
GRMZM2G177770	NA	0	0	NA	NA	0	0	0	0	1.1|1|1.1.2|	PS.lightreaction|PS|PS.lightreaction.photosystem I|
GRMZM2G302639	AT1G52220.1	0	0	1	1	72.033	52.2192	54.9839	66.8826	1.1|1|1.1.2|	PS.lightreaction|PS|PS.lightreaction.photosystem I|
GRMZM2G329047	AT1G55670.1	0	0	1	1	6.18074	1.62416	4.7457	2.71479	1.1|1|1.1.2|	PS.lightreaction|PS|PS.lightreaction.photosystem I|
GRMZM2G377855	AT1G55670.1	0	0	1	1	0.636911	0.641711	0.232962	1.09761	1.1|1|1.1.2|	PS.lightreaction|PS|PS.lightreaction.photosystem I|
GRMZM2G451224	AT3G16140.1	0	0	1	1	19.8726	15.3722	14.8236	11.337	1.1|1|1.1.2|	PS.lightreaction|PS|PS.lightreaction.photosystem I|
GRMZM2G538198	ATCG01060.1	0	0	NA	NA	0	0	0	0	1.1|1|1.1.2|	PS.lightreaction|PS|PS.lightreaction.photosystem I|
GRMZM5G815553	ATCG01060.1	0	0	1	1	2.67848	1.0429	0.840226	0	1.1|1|1.1.2|	PS.lightreaction|PS|PS.lightreaction.photosystem I|
GRMZM5G818058	AT2G46820.2	0	0	1	1	7.46227	7.06764	6.49127	6.92066	1.1|1|1.1.2|	PS.lightreaction|PS|PS.lightreaction.photosystem I|
GRMZM5G852325	ATCG01060.1	0	0	1	1	0.325414	0.492591	0	0	1.1|1|1.1.2|	PS.lightreaction|PS|PS.lightreaction.photosystem I|
GRMZM2G013342	AT1G03130.1	-1.81841	0	0.00367296	1	237.702	150.538	67.3965	123.327	1.1|1|1.1.2|	PS.lightreaction|PS|PS.lightreaction.photosystem I|
GRMZM2G024150	AT4G02770.1	-2.84613	0	1.29906635417897e-05	1	62.0554	41.1702	8.62994	26.5741	1.1|1|1.1.2|	PS.lightreaction|PS|PS.lightreaction.photosystem I|
GRMZM2G117412	NA	0	0	1	1	6.18478	5.19868	10.2376	4.30943	1.1|1|1.1.2|1.1.1|	PS.lightreaction|PS|PS.lightreaction.photosystem I|PS.lightreaction.photosystem II|
GRMZM2G038365	AT4G03280.1	0	0	1	1	0.636911	1.30746	0.287958	1.59464	1.1|1|1.1.3|	PS.lightreaction|PS|PS.lightreaction.cytochrome b6/f|
GRMZM2G060898	ATCG00720.1	0	0	1	1	1.77524	0.405355	0	0	1.1|1|1.1.3|	PS.lightreaction|PS|PS.lightreaction.cytochrome b6/f|
GRMZM2G103103	ATCG00730.1	0	0	NA	NA	0	0	0	0	1.1|1|1.1.3|	PS.lightreaction|PS|PS.lightreaction.cytochrome b6/f|
GRMZM2G162748	AT4G03280.1	0	0	1	1	19.6786	17.2875	22.265	19.7277	1.1|1|1.1.3|	PS.lightreaction|PS|PS.lightreaction.cytochrome b6/f|
GRMZM2G413972	ATCG00540.1	0	0	NA	NA	0	0	0	0	1.1|1|1.1.3|	PS.lightreaction|PS|PS.lightreaction.cytochrome b6/f|
GRMZM2G427557	ATCG00730.1	0	0	1	1	9.22272	6.65122	5.35824	4.80311	1.1|1|1.1.3|	PS.lightreaction|PS|PS.lightreaction.cytochrome b6/f|
GRMZM2G448174	ATCG00540.1	0	0	1	1	78.914	87.1843	87.8397	77.2931	1.1|1|1.1.3|	PS.lightreaction|PS|PS.lightreaction.cytochrome b6/f|
GRMZM2G463640	ATCG00720.1	0	0	1	1	4.8138	1.45099	3.24321	3.15334	1.1|1|1.1.3|	PS.lightreaction|PS|PS.lightreaction.cytochrome b6/f|
GRMZM5G800780	ATCG00720.1	0	0	0.813825	1	4.23597	2.15602	1.04184	1.06837	1.1|1|1.1.3|	PS.lightreaction|PS|PS.lightreaction.cytochrome b6/f|
GRMZM5G884960	ATCG00730.1	0	0	1	1	9.42743	6.33738	5.21932	5.76457	1.1|1|1.1.3|	PS.lightreaction|PS|PS.lightreaction.cytochrome b6/f|
GRMZM2G000223	ATCG00480.1	0	0	0.885197	1	1.55749	1.44826	0.232962	1.59129	1.1|1|1.1.4|	PS.lightreaction|PS|PS.lightreaction.ATP synthase|
GRMZM2G025171	AT4G09650.1	0	0	1	1	73.3547	58.89	74.4191	61.1405	1.1|1|1.1.4|	PS.lightreaction|PS|PS.lightreaction.ATP synthase|
GRMZM2G041456	ATCG00140.1	0	0	1	1	1.37403	0.783931	1.04184	0	1.1|1|1.1.4|	PS.lightreaction|PS|PS.lightreaction.ATP synthase|
GRMZM2G048907	AT4G04640.1	0	0	1	1	56.3466	41.5783	51.9999	46.7522	1.1|1|1.1.4|	PS.lightreaction|PS|PS.lightreaction.ATP synthase|
GRMZM2G063271	ATCG00480.1	0	0	1	1	3.50935	5.92786	4.3164	2.1142	1.1|1|1.1.4|	PS.lightreaction|PS|PS.lightreaction.ATP synthase|
GRMZM2G114952	NA	0	0	1	1	1.07987	1.18929	0	0	1.1|1|1.1.4|	PS.lightreaction|PS|PS.lightreaction.ATP synthase|
GRMZM2G319074	ATCG00480.1	0	0	NA	NA	0	0	0	0	1.1|1|1.1.4|	PS.lightreaction|PS|PS.lightreaction.ATP synthase|
GRMZM2G326945	ATCG00470.1	0	0	0.502165	1	6.71062	1.53692	1.68045	1.5654	1.1|1|1.1.4|	PS.lightreaction|PS|PS.lightreaction.ATP synthase|
GRMZM2G336839	AT4G04640.1	0	0	NA	NA	0	0	0	0	1.1|1|1.1.4|	PS.lightreaction|PS|PS.lightreaction.ATP synthase|
GRMZM2G391831	ATCG00140.1	0	0	NA	NA	0	0	0	0	1.1|1|1.1.4|	PS.lightreaction|PS|PS.lightreaction.ATP synthase|
GRMZM2G429727	AT4G04640.1	0	0	1	1	0.962325	0.931625	0.753882	2.11086	1.1|1|1.1.4|	PS.lightreaction|PS|PS.lightreaction.ATP synthase|
GRMZM2G458118	ATCG00140.1	0	0	0.476163	1	8.74168	4.43891	2.80864	10.145	1.1|1|1.1.4|	PS.lightreaction|PS|PS.lightreaction.ATP synthase|
GRMZM5G862663	NA	0	0	0.716236	1	48.7018	32.4661	27.3584	31.023	1.1|1|1.1.4|	PS.lightreaction|PS|PS.lightreaction.ATP synthase|
GRMZM5G875287	ATCG00150.1	0	0	0.438096	1	14.4491	5.5156	4.98636	5.83889	1.1|1|1.1.4|	PS.lightreaction|PS|PS.lightreaction.ATP synthase|
GRMZM2G059083	AT5G66190.1	3.07541	0	0.000871679	0.822674	20.1254	26.6691	169.642	65.9561	1.1|1|1.1.5|	PS.lightreaction|PS|PS.lightreaction.other electron carrier (ox/red)|
GRMZM2G015267	AT1G15140.1	0	0	1	1	121.182	120.895	166.671	125.02	1.1|1|1.1.5|	PS.lightreaction|PS|PS.lightreaction.other electron carrier (ox/red)|
GRMZM2G032253	AT3G16250.1	0	0	1	NA	0.591746	0	0	0	1.1|1|1.1.5|	PS.lightreaction|PS|PS.lightreaction.other electron carrier (ox/red)|
GRMZM2G043162	AT1G60950.1	0	0	0.450915	1	0.903243	0.579827	5.30809	3.73473	1.1|1|1.1.5|	PS.lightreaction|PS|PS.lightreaction.other electron carrier (ox/red)|
GRMZM2G048313	AT1G60950.1	0	0	1	1	0	0	0.895222	1.06837	1.1|1|1.1.5|	PS.lightreaction|PS|PS.lightreaction.other electron carrier (ox/red)|
GRMZM2G059191	AT5G66190.1	0	0	1	NA	2.16315	0	0.287958	0	1.1|1|1.1.5|	PS.lightreaction|PS|PS.lightreaction.other electron carrier (ox/red)|
GRMZM2G063126	AT2G27510.1	0	0	1	1	8.00886	5.72376	7.26637	7.57303	1.1|1|1.1.5|	PS.lightreaction|PS|PS.lightreaction.other electron carrier (ox/red)|
GRMZM2G073609	AT1G02180.1	0	0	1	1	5.93541	2.76679	3.01025	4.23176	1.1|1|1.1.5|	PS.lightreaction|PS|PS.lightreaction.other electron carrier (ox/red)|
GRMZM2G084279	AT1G15140.1	0	0	0.345365	1	115.439	101.318	229.695	153.444	1.1|1|1.1.5|	PS.lightreaction|PS|PS.lightreaction.other electron carrier (ox/red)|
GRMZM2G095826	AT2G27510.1	0	0	0.910948	1	3.71722	5.67436	8.4963	11.1649	1.1|1|1.1.5|	PS.lightreaction|PS|PS.lightreaction.other electron carrier (ox/red)|
GRMZM2G106190	AT2G27510.1	0	0	1	0.658149	534.474	690.319	511.694	365.74	1.1|1|1.1.5|	PS.lightreaction|PS|PS.lightreaction.other electron carrier (ox/red)|
GRMZM2G122337	AT1G60950.1	0	0	NA	NA	0	0	0	0	1.1|1|1.1.5|	PS.lightreaction|PS|PS.lightreaction.other electron carrier (ox/red)|
GRMZM2G146395	AT2G27510.1	0	0	1	1	1.37745	0.958403	1.7668	0.548806	1.1|1|1.1.5|	PS.lightreaction|PS|PS.lightreaction.other electron carrier (ox/red)|
GRMZM2G168143	AT5G66190.1	0	0	1	1	27.3527	16.3698	20.1234	28.4486	1.1|1|1.1.5|	PS.lightreaction|PS|PS.lightreaction.other electron carrier (ox/red)|
GRMZM2G308956	AT1G20020.3	0	0	1	NA	0.162707	0	0	0	1.1|1|1.1.5|	PS.lightreaction|PS|PS.lightreaction.other electron carrier (ox/red)|
GRMZM2G319150	AT5G66190.1	0	0	0.594143	1	1.95528	4.85533	5.43688	4.23176	1.1|1|1.1.5|	PS.lightreaction|PS|PS.lightreaction.other electron carrier (ox/red)|
GRMZM2G320305	AT1G20020.3	0	0	1	1	103.771	4.30097	132.57	7.63151	1.1|1|1.1.5|	PS.lightreaction|PS|PS.lightreaction.other electron carrier (ox/red)|
GRMZM2G359127	AT4G14890.1	0	0	1	1	34.7229	30.3042	27.7273	35.0693	1.1|1|1.1.5|	PS.lightreaction|PS|PS.lightreaction.other electron carrier (ox/red)|
GRMZM2G395728	AT1G20020.3	0	0	1	1	22.9152	12.9784	31.2615	15.9321	1.1|1|1.1.5|	PS.lightreaction|PS|PS.lightreaction.other electron carrier (ox/red)|
GRMZM2G470653	AT4G32590.1	0	0	NA	NA	0	0	0	0	1.1|1|1.1.5|	PS.lightreaction|PS|PS.lightreaction.other electron carrier (ox/red)|
GRMZM2G481261	AT4G32590.1	0	0	0.517499	0.502798	56.0205	49.33	95.1007	106.424	1.1|1|1.1.5|	PS.lightreaction|PS|PS.lightreaction.other electron carrier (ox/red)|
GRMZM5G840703	NA	0	0	1	1	0	0	0.895222	0.522916	1.1|1|1.1.5|	PS.lightreaction|PS|PS.lightreaction.other electron carrier (ox/red)|
GRMZM5G861678	AT3G09150.2	0	0	1	1	38.7036	42.5101	51.8267	35.9991	1.1|1|1.1.5|	PS.lightreaction|PS|PS.lightreaction.other electron carrier (ox/red)|
GRMZM5G865543	NA	0	0	NA	1	0	0.202677	0	0.522916	1.1|1|1.1.5|	PS.lightreaction|PS|PS.lightreaction.other electron carrier (ox/red)|
GRMZM5G896916	AT5G07950.1	0	0	1	1	127.857	167.19	172.97	154.336	1.1|1|1.1.5|	PS.lightreaction|PS|PS.lightreaction.other electron carrier (ox/red)|
GRMZM2G075775	AT1G02180.1	-1.63968	-2.03471	0.0133001	0.00656537	145.549	136.137	46.7108	33.2251	1.1|1|1.1.5|	PS.lightreaction|PS|PS.lightreaction.other electron carrier (ox/red)|
GRMZM2G025882	AT1G54780.1	0	0	1	1	1.06937	0.465812	0.232962	1.07172	1.1|1|1.1.99|	PS.lightreaction|PS|PS.lightreaction.unspecified|
GRMZM2G423137	AT3G61870.1	0	0	0.816888	0.917877	0.14879	0	1.73545	1.59464	1.1|1|1.1.99|	PS.lightreaction|PS|PS.lightreaction.unspecified|
GRMZM2G002754	AT1G32550.1	0	0	1	1	92.3927	60.4287	97.5531	85.2328	1.1|1|26|1.1.5|	PS.lightreaction|PS|misc|PS.lightreaction.other electron carrier (ox/red)|
GRMZM2G427444	ATCG00670.1	0	0	0.79679	1	151.741	105.289	84.8073	90.1646	1.1|1|29|	PS.lightreaction|PS|protein|
GRMZM2G427531	ATCG00540.1	0	0	1	1	54.8231	65.9987	71.7755	73.8867	1.1|1|29|1.1.3|	PS.lightreaction|PS|protein|PS.lightreaction.cytochrome b6/f|
GRMZM2G471904	AT2G37420.1	0	0	1	1	67.9857	140.029	54.2545	61.0647	1.1|1|31|1.1.1|	PS.lightreaction|PS|cell|PS.lightreaction.photosystem II|
GRMZM2G151993	NA	0	0	1	1	81.7042	181.961	129.461	187.116	1.1|1|34|1.1.5|	PS.lightreaction|PS|transport|PS.lightreaction.other electron carrier (ox/red)|
GRMZM2G102349	AT4G22260.1	0	0	0.548346	1	208.813	312.061	539.079	453.384	1.1|1|9|	PS.lightreaction|PS|mitochondrial electron transport / ATP synthesis|
GRMZM2G448142	ATCG00480.1	0	0	1	1	39.2547	23.5285	28.1625	23.9628	1.1|1|9|	PS.lightreaction|PS|mitochondrial electron transport / ATP synthesis|
GRMZM2G113033	AT1G67090.1	7.50816	5.13153	1.54288130060525e-09	5.77079799861217e-05	0.162707	0.465812	29.6201	16.3289	1.3|1|	PS.calvin cycle|PS|
AC147602.5	AT3G55800.1	0	0	NA	NA	0	0	0	0	1.3|1|	PS.calvin cycle|PS|
GRMZM2G003724	AT3G12780.1	0	0	1	1	128.693	117.636	105.706	111.283	1.3|1|	PS.calvin cycle|PS|
GRMZM2G010494	AT2G45290.1	0	0	0.186044	1	1.68553	6.15708	16.4675	10.4273	1.3|1|	PS.calvin cycle|PS|
GRMZM2G026807	AT5G61410.2	0	0	1	1	590.602	520.031	559.521	669.494	1.3|1|	PS.calvin cycle|PS|
GRMZM2G033208	AT3G60750.1	0	0	1	1	2954.92	4679.61	4057.92	4490.66	1.3|1|	PS.calvin cycle|PS|
GRMZM2G035268	AT2G24270.3	0	0	0.296988	1	212.39	297.408	463.728	380.95	1.3|1|	PS.calvin cycle|PS|
GRMZM2G039345	AT1G73110.1	0	0	1	1	71.3213	58.4836	57.6277	50.8978	1.3|1|	PS.calvin cycle|PS|
GRMZM2G039723	AT3G26650.1	0	0	NA	NA	0	0	0	0	1.3|1|	PS.calvin cycle|PS|
GRMZM2G046284	AT4G38970.1	0	0	1	1	1.3357	0.351798	0	14.8178	1.3|1|	PS.calvin cycle|PS|
GRMZM2G047028	AT3G12780.1	0	0	1	1	22.5871	35.8759	38.8707	33.7094	1.3|1|	PS.calvin cycle|PS|
GRMZM2G057171	ATCG00490.1	0	0	1	1	1.49841	1.3102	1.36115	1.62053	1.3|1|	PS.calvin cycle|PS|
GRMZM2G069195	AT2G01140.1	0	0	1	1	1106.65	1124.36	1279.18	1184.3	1.3|1|	PS.calvin cycle|PS|
GRMZM2G083364	ATCG00490.1	0	0	1	1	0.297581	1.88729	0.92657	1.09761	1.3|1|	PS.calvin cycle|PS|
GRMZM2G089136	AT1G56190.1	0	0	0.160716	1	79.8058	126.156	191.893	182.909	1.3|1|	PS.calvin cycle|PS|
GRMZM2G089365	AT2G01140.1	0	0	1	1	958.864	1010.34	819.019	816.823	1.3|1|	PS.calvin cycle|PS|
GRMZM2G095287	AT5G64380.1	0	0	1	1	20.3218	14.4423	16.9333	14.37	1.3|1|	PS.calvin cycle|PS|
GRMZM2G098520	AT1G67090.1	0	0	1	1	1.06595	1.54382	2.20137	6.01098	1.3|1|	PS.calvin cycle|PS|
GRMZM2G122563	ATCG00490.1	0	0	NA	NA	0	0	0	0	1.3|1|	PS.calvin cycle|PS|
GRMZM2G155253	AT4G38970.1	0	0	NA	NA	0	0	0	0	1.3|1|	PS.calvin cycle|PS|
GRMZM2G162200	AT2G39730.2	0	0	1	1	0.162707	0	0	0.548806	1.3|1|	PS.calvin cycle|PS|
GRMZM2G162282	AT2G39730.1	0	0	0.135664	0.528769	0	0	14.3889	5.72863	1.3|1|	PS.calvin cycle|PS|
GRMZM2G162505	NA	0	0	0.527376	1	476.777	567.284	264.781	427.066	1.3|1|	PS.calvin cycle|PS|
GRMZM2G162529	AT1G32060.1	0	0	NA	NA	0	0	0	0	1.3|1|	PS.calvin cycle|PS|
GRMZM2G162845	AT3G26650.1	0	0	NA	NA	0	0	0	0	1.3|1|	PS.calvin cycle|PS|
GRMZM2G178960	AT5G61410.2	0	0	0.964776	1	212.403	235.229	336.389	363.977	1.3|1|	PS.calvin cycle|PS|
GRMZM2G306732	AT3G54050.2	0	0	0.630193	1	1.85507	3.98975	7.45204	5.8197	1.3|1|	PS.calvin cycle|PS|
GRMZM2G308907	ATCG00490.1	0	0	1	1	6.17733	6.8452	7.72163	6.91396	1.3|1|	PS.calvin cycle|PS|
GRMZM2G337113	NA	0	0	NA	1	0	0.554475	0	3.84164	1.3|1|	PS.calvin cycle|PS|
GRMZM2G345773	NA	0	0	NA	NA	0	0	0	0	1.3|1|	PS.calvin cycle|PS|
GRMZM2G358153	NA	0	0	1	1	62.9623	84.7945	46.3166	141.336	1.3|1|	PS.calvin cycle|PS|
GRMZM2G360821	ATCG00490.1	0	0	1	1	20.5438	18.9995	21.2261	18.4781	1.3|1|	PS.calvin cycle|PS|
GRMZM2G382914	AT1G79550.2	0	0	0.585839	1	4303.38	5867.75	8363.26	7528.56	1.3|1|	PS.calvin cycle|PS|
GRMZM2G385635	ATCG00490.1	0	0	1	1	21.3196	16.8376	29.4237	15.3799	1.3|1|	PS.calvin cycle|PS|
GRMZM2G407406	AT2G01140.1	0	0	1	1	0.591746	0.175899	0.232962	0	1.3|1|	PS.calvin cycle|PS|
GRMZM2G418752	AT1G14030.1	0	0	0.29499	1	0.622995	4.24741	5.15663	5.28673	1.3|1|	PS.calvin cycle|PS|
GRMZM2G448344	ATCG00490.1	0	0	0.907972	1	12.7023	16.4239	22.4584	11.6653	1.3|1|	PS.calvin cycle|PS|
GRMZM2G450762	ATCG00490.1	0	0	1	1	2.29119	2.55304	2.46568	1.59129	1.3|1|	PS.calvin cycle|PS|
GRMZM2G463280	AT1G32060.1	0	0	0.332276	1	28.1757	19.4546	11.4863	19.813	1.3|1|	PS.calvin cycle|PS|
GRMZM5G807767	AT4G20130.1	0	0	1	1	57.0608	63.6992	75.0945	59.6795	1.3|1|	PS.calvin cycle|PS|
GRMZM5G814089	NA	0	0	NA	1	0	0.175899	0	0	1.3|1|	PS.calvin cycle|PS|
GRMZM5G815453	ATCG00490.1	0	0	1	1	17.2597	15.3385	17.7523	15.238	1.3|1|	PS.calvin cycle|PS|
GRMZM5G821433	AT3G26650.1	0	0	NA	NA	0	0	0	0	1.3|1|	PS.calvin cycle|PS|
GRMZM5G845611	AT1G42970.1	0	0	1	1	0	0.496755	0.319306	12.6225	1.3|1|	PS.calvin cycle|PS|
GRMZM2G057093	NA	-1.72029	0	0.00462412	0.430189	418.484	386.299	127.005	183.761	1.3|1|	PS.calvin cycle|PS|
GRMZM2G035338	AT1G03030.1	0	0	1	1	189.97	223.386	236.393	280.205	1.3|1|23.3|23|23.3.2|	PS.calvin cycle|PS|nucleotide metabolism.salvage|nucleotide metabolism|nucleotide metabolism.salvage.nucleoside kinases|
GRMZM2G083016	AT1G79340.1	0	0	1	1	765.037	865.321	765.554	761.055	1.3|1|29|	PS.calvin cycle|PS|protein|
GRMZM2G322953	AT1G43670.1	0	0	0.971201	1	651.498	835.504	489.585	773.37	1.3|2.1.1|1|2.1|2|	PS.calvin cycle|major CHO metabolism.synthesis.sucrose|PS|major CHO metabolism.synthesis|major CHO metabolism|
GRMZM2G026024	NA	0	0	NA	NA	0	0	0	0	1.3|35|1|	PS.calvin cycle|not assigned|PS|
GRMZM2G054378	NA	0	0	1	1	248.415	338.211	226.731	290.448	1.3|35|1|1.5|	PS.calvin cycle|not assigned|PS|PS.carbon concentrating mechanism|
GRMZM5G852968	NA	0	0	0.556982	1	382.948	417.649	699.901	492.738	1.3|35|4|1|4.1|	PS.calvin cycle|not assigned|glycolysis|PS|glycolysis.cytosolic branch|
GRMZM2G002807	AT2G21170.1	0	0	1	1	483.707	428.473	326.593	340.822	1.3|4|1|4.1|	PS.calvin cycle|glycolysis|PS|glycolysis.cytosolic branch|
GRMZM2G480850	AT2G47400.1	0	-Inf	0.47535	0.0462022	4.08376	9.8205	0.607264	0	1|	PS|
GRMZM2G168281	AT4G17360.1	0	0	0.494398	1	309.306	305.83	162.594	224.081	1|	PS|
GRMZM2G301823	AT2G47400.1	0	0	0.95576	1	58.8463	37.2252	36.3761	44.1401	1|	PS|
GRMZM2G018786	AT1G80380.2	0	0	0.833604	0.702838	9.34772	9.91476	21.1995	27.7786	1|1.2|	PS|PS.photorespiration|
GRMZM2G039238	AT4G13930.1	0	0	1	1	633.38	649.941	741.062	779.491	1|1.2|	PS|PS.photorespiration|
GRMZM2G054663	AT1G80380.2	0	0	1	1	186.772	245.339	210.896	172.811	1|1.2|	PS|PS.photorespiration|
GRMZM2G076239	AT3G14420.2	0	0	1	1	0.771785	2.09413	0.808878	0	1|1.2|	PS|PS.photorespiration|
GRMZM2G078143	AT4G13930.1	0	0	1	1	7652.3	7061.8	5633.8	5803.04	1|1.2|	PS|PS.photorespiration|
GRMZM2G113959	AT1G22020.1	0	0	1	1	185.383	179.76	176.216	146.918	1|1.2|	PS|PS.photorespiration|
GRMZM2G129246	AT3G14420.2	0	0	1	1	181.602	166.84	313.685	242.182	1|1.2|	PS|PS.photorespiration|
GRMZM2G135283	AT4G37930.1	0	0	0.657995	1	1730.16	2268.14	1109.55	1370.09	1|1.2|	PS|PS.photorespiration|
GRMZM2G171116	AT1G36370.1	0	0	1	1	158.332	180.938	185.936	180.202	1|1.2|	PS|PS.photorespiration|
GRMZM2G417843	AT5G47760.1	0	0	1	1	293.984	402.15	452.905	421.391	1|1.2|	PS|PS.photorespiration|
GRMZM2G437487	AT4G13930.1	0	0	1	1	97.2461	95.0773	70.5062	78.9681	1|1.2|	PS|PS.photorespiration|
GRMZM2G452630	AT1G36370.1	0	0	1	1	587.936	629.929	567.018	598.402	1|1.2|	PS|PS.photorespiration|
GRMZM2G051208	AT2G35120.1	0	0	1	1	520.685	472.259	373.516	375.873	1|1.2|1.2.4|	PS|PS.photorespiration|PS.photorespiration.glycine cleavage|
GRMZM2G399183	AT2G35370.1	0	0	NA	1	0	0	0	0.548806	1|1.2|1.2.4|	PS|PS.photorespiration|PS.photorespiration.glycine cleavage|
GRMZM2G010321	AT2G35120.1	-1.44022	0	0.0323667	0.0535203	543.929	539.081	200.445	187.606	1|1.2|1.2.4|	PS|PS.photorespiration|PS.photorespiration.glycine cleavage|
GRMZM2G018441	AT5G36700.4	4.64581	0	0.0203276	0.329039	0.297581	0.523533	7.44962	5.3778	1|1.2|3|	PS|PS.photorespiration|minor CHO metabolism|
GRMZM2G097457	AT4G15530.6	10.2528	7.18213	7.03458381010198e-12	4.12680319089631e-08	0.14879	0.527697	181.542	76.634	1|1.5|	PS|PS.carbon concentrating mechanism|
GRMZM2G118770	AT2G19900.1	6.92816	0	0.039003	1	0.903243	11.4613	109.999	68.8672	1|1.5|	PS|PS.carbon concentrating mechanism|
GRMZM2G145101	AT4G33580.1	2.196	0	0.000868544	1	489.317	754.122	2242.09	1000.81	1|1.5|	PS|PS.carbon concentrating mechanism|
AC226723.2	AT2G19900.1	0	0	1	1	0.605662	0.637547	0.319306	0.548806	1|1.5|	PS|PS.carbon concentrating mechanism|
GRMZM2G008642	AT5G33320.1	0	0	0.954284	1	35.1175	34.2441	51.2489	44.3974	1|1.5|	PS|PS.carbon concentrating mechanism|
GRMZM2G009223	AT1G61800.1	0	0	0.684669	1	58.4669	113.783	150.323	99.2882	1|1.5|	PS|PS.carbon concentrating mechanism|
GRMZM2G047404	AT5G33320.1	0	0	0.489066	1	908.302	947.585	1553.18	1250.35	1|1.5|	PS|PS.carbon concentrating mechanism|
GRMZM2G062042	AT3G08530.1	0	0	1	1	10.352	9.80764	6.51249	5.80965	1|1.5|	PS|PS.carbon concentrating mechanism|
GRMZM2G066413	AT5G33320.1	0	0	0.273881	1	686.502	803.458	385.414	614.316	1|1.5|	PS|PS.carbon concentrating mechanism|
GRMZM2G069542	AT3G14940.1	0	0	0.943938	1	9038.95	9065.74	12985.8	9624.85	1|1.5|	PS|PS.carbon concentrating mechanism|
GRMZM2G070605	AT5G46110.4	0	0	1	1	37.4553	36.3581	54.8611	36.8077	1|1.5|	PS|PS.carbon concentrating mechanism|
GRMZM2G074122	AT3G14940.1	0	0	1	1	2087.75	3373.46	2851.87	2580.69	1|1.5|	PS|PS.carbon concentrating mechanism|
GRMZM2G082780	AT1G68750.1	0	0	1	1	4.92513	5.49287	5.29797	3.6863	1|1.5|	PS|PS.carbon concentrating mechanism|
GRMZM2G083344	AT5G46110.4	0	0	1	1	186.276	246.941	236.471	219.011	1|1.5|	PS|PS.carbon concentrating mechanism|
GRMZM2G083841	AT2G42600.1	0	0	1	1	0.757869	1.02029	3.18294	1.03913	1|1.5|	PS|PS.carbon concentrating mechanism|
GRMZM2G085019	AT1G79750.1	0	0	0.773114	1	136.206	153.61	225.182	251.638	1|1.5|	PS|PS.carbon concentrating mechanism|
GRMZM2G085747	AT4G00570.1	0	0	1	1	367.554	659.257	585.817	473.165	1|1.5|	PS|PS.carbon concentrating mechanism|
GRMZM2G103047	AT5G33320.1	0	0	1	1	1062.43	959.566	1269.62	1191.65	1|1.5|	PS|PS.carbon concentrating mechanism|
GRMZM2G110714	AT3G14940.1	0	0	1	1	1040.74	1319.84	845.225	1046.59	1|1.5|	PS|PS.carbon concentrating mechanism|
GRMZM2G121878	AT1G70410.1	0	0	0.0756576	1	141.789	162.061	52.6651	90.4945	1|1.5|	PS|PS.carbon concentrating mechanism|
GRMZM2G122479	NA	0	0	0.294257	1	4434.59	6049.78	9495.1	7562.07	1|1.5|	PS|PS.carbon concentrating mechanism|
GRMZM2G141725	AT1G80490.2	0	0	1	1	2.10065	0.871167	1.6491	1.03913	1|1.5|	PS|PS.carbon concentrating mechanism|
GRMZM2G159724	AT5G25880.1	0	0	0.726877	1	3404.44	4941.54	6262.81	6256.96	1|1.5|	PS|PS.carbon concentrating mechanism|
GRMZM2G174107	AT5G33320.1	0	0	0.120548	1	30.8724	41.5912	105.918	70.5018	1|1.5|	PS|PS.carbon concentrating mechanism|
GRMZM2G180720	AT1G61800.1	0	0	1	1	3571.36	5769.98	4929.57	5139.82	1|1.5|	PS|PS.carbon concentrating mechanism|
GRMZM2G306345	AT4G15530.4	0	0	1	1	17.0248	170.269	4.46544	382.475	1|1.5|	PS|PS.carbon concentrating mechanism|
GRMZM2G309275	AT2G19900.1	0	0	1	1	0.14879	0.144957	0	0.548806	1|1.5|	PS|PS.carbon concentrating mechanism|
GRMZM2G348512	AT1G70410.1	0	0	0.75862	1	1711.18	2151.17	3414.06	2603.23	1|1.5|	PS|PS.carbon concentrating mechanism|
GRMZM2G404237	AT5G25880.1	0	0	0.729015	1	38.2857	40.8838	16.0974	29.9488	1|1.5|	PS|PS.carbon concentrating mechanism|
GRMZM2G406672	AT2G13560.1	0	0	1	1	693.071	1050.95	766.238	840.822	1|1.5|	PS|PS.carbon concentrating mechanism|
GRMZM2G431314	AT1G61800.1	0	0	1	1	544.967	471.851	472.9	493.449	1|1.5|	PS|PS.carbon concentrating mechanism|
GRMZM2G461332	AT5G11670.1	0	0	1	1	0.14879	0.320856	0.232962	0.519567	1|1.5|	PS|PS.carbon concentrating mechanism|
GRMZM2G473001	AT1G53310.3	0	0	1	1	6117.54	10474.6	6108.06	7459.23	1|1.5|	PS|PS.carbon concentrating mechanism|
GRMZM5G886257	AT5G25880.1	0	0	1	1	86.4192	107.928	77.9993	76.7645	1|1.5|	PS|PS.carbon concentrating mechanism|
GRMZM2G125850	NA	0	0	0.0586125	0.963554	102.759	101.611	367.653	214.451	1|1.5|34|	PS|PS.carbon concentrating mechanism|transport|
AC194325.3	NA	0	0	1	1	0.162707	0.320856	0.607264	0.519567	10.1|10|	cell wall.precursor synthesis|cell wall|
AC206185.3	NA	0	0	0.407796	1	2.32927	5.58439	10.2453	4.77722	10.1|10|	cell wall.precursor synthesis|cell wall|
AC212361.3	NA	0	0	NA	1	0	0	0	0.548806	10.1|10|	cell wall.precursor synthesis|cell wall|
AC212667.3	AT4G30440.1	0	0	NA	NA	0	0	0	0	10.1|10|	cell wall.precursor synthesis|cell wall|
GRMZM2G000071	NA	0	0	1	1	7.30578	10.0413	8.62224	7.95644	10.1|10|	cell wall.precursor synthesis|cell wall|
GRMZM2G000632	AT1G30620.2	0	0	1	1	232.726	279.826	258.569	244.735	10.1|10|	cell wall.precursor synthesis|cell wall|
GRMZM2G007195	AT2G47650.1	0	0	1	1	1942.3	3183.74	2573.65	2493.15	10.1|10|	cell wall.precursor synthesis|cell wall|
GRMZM2G007404	AT2G47650.1	0	0	1	1	1435.83	1951.91	1325.46	1446.56	10.1|10|	cell wall.precursor synthesis|cell wall|
GRMZM2G017678	AT1G02000.1	0	0	0.978542	1	109.063	107.659	71.084	93.4526	10.1|10|	cell wall.precursor synthesis|cell wall|
GRMZM2G029856	AT1G17890.1	0	0	1	1	1023.16	941.457	904.333	698.311	10.1|10|	cell wall.precursor synthesis|cell wall|
GRMZM2G031311	AT1G78570.1	0	0	0.773002	1	95.0986	95.3867	64.6423	62.3785	10.1|10|	cell wall.precursor synthesis|cell wall|
GRMZM2G038598	AT4G23920.1	0	0	1	1	816.191	1155.83	1094.81	856.754	10.1|10|	cell wall.precursor synthesis|cell wall|
GRMZM2G042179	AT4G30440.1	0	0	0.809499	0.303457	285.622	365.672	171.861	163.332	10.1|10|	cell wall.precursor synthesis|cell wall|
GRMZM2G044027	AT2G28760.3	0	0	0.450915	0.360856	4692.75	5804.85	2758.49	2722.4	10.1|10|	cell wall.precursor synthesis|cell wall|
GRMZM2G044281	AT1G78570.1	0	0	1	1	289.397	487.405	299.496	433.837	10.1|10|	cell wall.precursor synthesis|cell wall|
GRMZM2G052357	AT3G23820.1	0	0	0.307087	0.11939	47.4373	37.8323	20.2204	10.6036	10.1|10|	cell wall.precursor synthesis|cell wall|
GRMZM2G058244	AT5G15490.1	0	0	1	1	0.442955	0	0.808878	0.519567	10.1|10|	cell wall.precursor synthesis|cell wall|
GRMZM2G063949	AT1G08200.1	0	0	0.884636	1	249.665	212.141	158.236	127.724	10.1|10|	cell wall.precursor synthesis|cell wall|
GRMZM2G072911	AT1G63000.1	0	0	0.671451	0.550913	1210.42	1137.18	708.671	576.207	10.1|10|	cell wall.precursor synthesis|cell wall|
GRMZM2G074850	AT3G51160.1	0	0	1	1	306.945	299.092	237.73	223.416	10.1|10|	cell wall.precursor synthesis|cell wall|
GRMZM2G136439	AT1G64440.1	0	0	0.799994	1	205.74	263.021	299.963	306.206	10.1|10|	cell wall.precursor synthesis|cell wall|
GRMZM2G138410	AT4G10960.1	0	0	1	1	115.752	119.733	85.4718	108.759	10.1|10|	cell wall.precursor synthesis|cell wall|
GRMZM2G145460	AT1G30620.2	0	0	1	1	479.792	548.187	340.705	383.972	10.1|10|	cell wall.precursor synthesis|cell wall|
GRMZM2G157772	AT2G28760.3	0	0	1	1	2.60611	3.493	1.09684	1.06837	10.1|10|	cell wall.precursor synthesis|cell wall|
GRMZM2G161233	AT3G23820.1	0	0	0.477966	1	7.84982	10.6128	1.7591	3.66041	10.1|10|	cell wall.precursor synthesis|cell wall|
GRMZM2G163610	AT4G30440.1	0	0	NA	NA	0	0	0	0	10.1|10|	cell wall.precursor synthesis|cell wall|
GRMZM2G163617	NA	0	0	NA	NA	0	0	0	0	10.1|10|	cell wall.precursor synthesis|cell wall|
GRMZM2G165357	AT2G28760.3	0	0	0.888937	0.741484	2589.68	3302.49	1851.21	1782.07	10.1|10|	cell wall.precursor synthesis|cell wall|
GRMZM2G165535	AT2G45790.1	0	0	1	0.917877	489.186	716.816	447.728	387.393	10.1|10|	cell wall.precursor synthesis|cell wall|
GRMZM2G166767	AT1G78570.1	0	0	1	1	572.086	811.391	597.317	610.415	10.1|10|	cell wall.precursor synthesis|cell wall|
GRMZM2G167872	AT1G08200.1	0	0	1	1	618.675	931.76	599.81	761.071	10.1|10|	cell wall.precursor synthesis|cell wall|
GRMZM2G168274	AT4G30440.1	0	0	1	1	0.162707	0.66849	0.319306	0	10.1|10|	cell wall.precursor synthesis|cell wall|
GRMZM2G300412	AT2G28760.3	0	0	0.897298	1	3.99405	3.55072	1.04184	0.519567	10.1|10|	cell wall.precursor synthesis|cell wall|
GRMZM2G328500	AT3G29360.2	0	0	1	1	6205.97	8663.46	5263.12	5197.12	10.1|10|	cell wall.precursor synthesis|cell wall|
GRMZM2G345330	NA	0	0	0.696965	1	10.704	12.0439	4.10709	14.4127	10.1|10|	cell wall.precursor synthesis|cell wall|
GRMZM2G347717	AT3G62830.2	0	0	1	1	23.5451	28.6928	21.1735	16.9913	10.1|10|	cell wall.precursor synthesis|cell wall|
GRMZM2G359234	AT3G53520.1	0	0	1	1	861.775	1072.23	809.098	878.854	10.1|10|	cell wall.precursor synthesis|cell wall|
GRMZM2G370048	AT3G53520.1	0	0	1	1	230.807	218.104	199.039	184.571	10.1|10|	cell wall.precursor synthesis|cell wall|
GRMZM2G381473	AT2G47650.1	0	0	1	1	2207.4	2376.65	2632.93	2562.83	10.1|10|	cell wall.precursor synthesis|cell wall|
GRMZM2G382038	AT2G28760.3	0	0	1	1	255.83	199.336	168.845	188.291	10.1|10|	cell wall.precursor synthesis|cell wall|
GRMZM2G429118	AT3G23820.1	0	0	0.13381	1	924.287	531.9	413.292	398.537	10.1|10|	cell wall.precursor synthesis|cell wall|
GRMZM2G438998	AT3G02570.1	0	0	1	1	2.42607	5.00587	4.28747	1.62053	10.1|10|	cell wall.precursor synthesis|cell wall|
GRMZM2G448466	AT5G61060.2	0	0	1	1	1.67161	0.66849	1.39249	2.68555	10.1|10|	cell wall.precursor synthesis|cell wall|
GRMZM2G455306	AT4G30440.1	0	0	1	1	5.80054	5.67436	7.42069	9.66134	10.1|10|	cell wall.precursor synthesis|cell wall|
GRMZM2G456471	AT1G67070.1	0	0	0.237754	0.091793	299.073	346.903	136.854	128.353	10.1|10|	cell wall.precursor synthesis|cell wall|
GRMZM2G456917	AT3G02570.1	0	0	NA	NA	0	0	0	0	10.1|10|	cell wall.precursor synthesis|cell wall|
GRMZM2G469523	AT4G10960.1	0	0	1	1	1167.91	1185.31	1453.64	1320.98	10.1|10|	cell wall.precursor synthesis|cell wall|
GRMZM2G549568	NA	0	0	NA	NA	0	0	0	0	10.1|10|	cell wall.precursor synthesis|cell wall|
GRMZM5G802231	NA	0	0	NA	NA	0	0	0	0	10.1|10|	cell wall.precursor synthesis|cell wall|
GRMZM5G830983	AT1G30620.2	0	0	1	1	196.439	272.089	199.649	202.367	10.1|10|	cell wall.precursor synthesis|cell wall|
GRMZM5G862540	AT3G29360.2	0	0	1	0.772004	2664.12	5136.37	2557.12	2692.32	10.1|10|	cell wall.precursor synthesis|cell wall|
GRMZM5G877773	AT1G30620.2	0	0	1	1	0	1.39744	0.552268	3.17588	10.1|10|	cell wall.precursor synthesis|cell wall|
GRMZM5G878607	AT1G53500.1	0	0	NA	NA	0	0	0	0	10.1|10|	cell wall.precursor synthesis|cell wall|
GRMZM5G888791	AT5G44480.1	0	0	NA	NA	0	0	0	0	10.1|10|	cell wall.precursor synthesis|cell wall|
GRMZM2G121066	AT3G02570.1	0	-1.68326	0.645513	0.0248247	248.626	280.05	136.833	87.2013	10.1|10|	cell wall.precursor synthesis|cell wall|
GRMZM2G115124	AT3G51160.1	0	-1.93376	0.160716	0.0382616	1003.78	855.286	346.354	223.868	10.1|10|	cell wall.precursor synthesis|cell wall|
GRMZM2G110558	AT4G30440.1	-1.51213	-2.3116	0.0378696	0.000270333	173.574	280.879	60.8538	56.5792	10.1|10|	cell wall.precursor synthesis|cell wall|
GRMZM2G116586	AT5G52560.1	0	0	1	1	335.709	328.742	329.245	358.925	10.1|10|10.1.1|	cell wall.precursor synthesis|cell wall|cell wall.precursor synthesis.NDP sugar pyrophosphorylase|
GRMZM2G119300	AT2G39770.2	0	0	1	1	970.916	1366.68	1179.43	1098.85	10.1|10|10.1.1|	cell wall.precursor synthesis|cell wall|cell wall.precursor synthesis.NDP sugar pyrophosphorylase|
GRMZM2G149265	AT2G39770.2	0	0	1	1	744.802	994.871	781.733	740.912	10.1|10|10.1.1|	cell wall.precursor synthesis|cell wall|cell wall.precursor synthesis.NDP sugar pyrophosphorylase|
GRMZM2G160506	AT3G55590.1	0	0	1	1	229.467	413.321	171.01	281.395	10.1|10|10.1.1|	cell wall.precursor synthesis|cell wall|cell wall.precursor synthesis.NDP sugar pyrophosphorylase|
GRMZM2G161493	AT5G52560.1	0	0	0.744327	1	384.802	528.685	676.176	502.838	10.1|10|10.1.1|	cell wall.precursor synthesis|cell wall|cell wall.precursor synthesis.NDP sugar pyrophosphorylase|
GRMZM2G396565	AT5G52560.1	0	0	0.311824	1	5.68641	8.17932	15.043	7.98903	10.1|10|10.1.1|	cell wall.precursor synthesis|cell wall|cell wall.precursor synthesis.NDP sugar pyrophosphorylase|
GRMZM2G012143	AT3G54690.1	0	0	1	1	99.422	113.068	104.596	76.7381	10.1|10|10.1.12|	cell wall.precursor synthesis|cell wall|cell wall.precursor synthesis.KDO pathway|
GRMZM2G119256	AT1G53000.1	0	0	0.964528	1	566.492	697.162	896.569	839.146	10.1|10|10.1.12|	cell wall.precursor synthesis|cell wall|cell wall.precursor synthesis.KDO pathway|
GRMZM2G033930	AT3G01640.1	0	0	1	1	227.892	301.737	319.048	344.018	10.1|10|10.1.30|	cell wall.precursor synthesis|cell wall|cell wall.precursor synthesis.sugar kinases|
GRMZM2G074546	AT2G32540.1	6.49058	6.01871	6.04031459886949e-05	0.000192637	17.7584	14.3871	1596.85	932.793	10.2|10|	cell wall.cellulose synthesis|cell wall|
GRMZM2G349834	AT5G05170.1	6.36891	5.9014	1.94426826137258e-05	0.00036244	7.53403	4.59076	622.672	274.399	10.2|10|	cell wall.cellulose synthesis|cell wall|
GRMZM2G353276	AT4G16120.1	1.51064	0	0.0134649	0.377712	221.682	232.516	631.652	514.376	10.2|10|	cell wall.cellulose synthesis|cell wall|
GRMZM2G001361	AT1G55850.1	0	0	NA	NA	0	0	0	0	10.2|10|	cell wall.cellulose synthesis|cell wall|
GRMZM2G002523	AT5G17420.1	0	0	0.885403	0.978073	630.664	705.504	365.306	345.869	10.2|10|	cell wall.cellulose synthesis|cell wall|
GRMZM2G006830	AT4G16120.1	0	0	NA	1	0	0	0	0.522916	10.2|10|	cell wall.cellulose synthesis|cell wall|
GRMZM2G011651	AT5G17420.1	0	0	0.817568	0.694522	478.218	539.149	271.058	244.407	10.2|10|	cell wall.cellulose synthesis|cell wall|
GRMZM2G012044	AT1G55850.1	0	0	1	1	674.927	571.086	696.315	697.519	10.2|10|	cell wall.cellulose synthesis|cell wall|
GRMZM2G015886	AT1G02730.1	0	0	0.264477	1	186.795	177.401	65.2654	81.9965	10.2|10|	cell wall.cellulose synthesis|cell wall|
GRMZM2G018241	AT5G05170.1	0	0	0.840807	0.266814	2390.17	3207.65	1500.26	1426.99	10.2|10|	cell wall.cellulose synthesis|cell wall|
GRMZM2G023399	AT2G21770.1	0	0	1	1	1.37403	1.71698	1.3298	5.81635	10.2|10|	cell wall.cellulose synthesis|cell wall|
GRMZM2G025231	AT5G64740.1	0	0	1	1	1626.53	3616.63	1863.12	1584.56	10.2|10|	cell wall.cellulose synthesis|cell wall|
GRMZM2G027723	AT4G32410.1	0	0	0.727215	0.166648	3667.79	4975.93	2210.45	2064.76	10.2|10|	cell wall.cellulose synthesis|cell wall|
GRMZM2G028353	AT5G64740.1	0	0	1	0.488582	1687.68	2579.76	1562.14	1278.76	10.2|10|	cell wall.cellulose synthesis|cell wall|
GRMZM2G039454	AT4G32410.1	0	0	1	1	427.087	541.604	445.826	370.421	10.2|10|	cell wall.cellulose synthesis|cell wall|
GRMZM2G044269	AT4G38190.1	0	0	1	NA	0.325414	0	0	0	10.2|10|	cell wall.cellulose synthesis|cell wall|
GRMZM2G056627	AT3G20580.1	0	0	1	1	0.754453	0.695268	0	0	10.2|10|	cell wall.cellulose synthesis|cell wall|
GRMZM2G061764	AT2G33100.1	0	0	NA	NA	0	0	0	0	10.2|10|	cell wall.cellulose synthesis|cell wall|
GRMZM2G071970	AT5G60920.1	0	0	1	0.358233	511.285	532.842	414.21	245.639	10.2|10|	cell wall.cellulose synthesis|cell wall|
GRMZM2G082580	AT5G64740.1	0	0	0.844945	0.424461	1317.22	1736.84	835.119	836.732	10.2|10|	cell wall.cellulose synthesis|cell wall|
GRMZM2G103972	AT5G16910.1	0	0	0.372659	1	24.9246	25.0099	8.13553	46.2769	10.2|10|	cell wall.cellulose synthesis|cell wall|
GRMZM2G104092	AT4G32410.1	0	0	1	1	26.749	26.2735	19.5978	14.2607	10.2|10|	cell wall.cellulose synthesis|cell wall|
GRMZM2G109326	AT5G15630.1	0	0	1	0.33839	602.997	785.334	463.119	360.46	10.2|10|	cell wall.cellulose synthesis|cell wall|
GRMZM2G110145	AT5G16910.1	0	0	1	0.0949245	1173.23	1899.02	964.988	723.686	10.2|10|	cell wall.cellulose synthesis|cell wall|
GRMZM2G111642	AT4G32410.1	0	0	1	1	884.588	1373.45	1530.15	1361.59	10.2|10|	cell wall.cellulose synthesis|cell wall|
GRMZM2G112336	AT4G32410.1	0	0	1	0.805821	1166.03	1889.48	1098.67	1038.26	10.2|10|	cell wall.cellulose synthesis|cell wall|
GRMZM2G113137	AT5G64740.1	0	0	1	1	2250.41	2722.71	2384.77	2231.38	10.2|10|	cell wall.cellulose synthesis|cell wall|
GRMZM2G113432	AT5G16910.1	0	0	0.510442	0.828627	181.256	161.04	92.3851	84.1622	10.2|10|	cell wall.cellulose synthesis|cell wall|
GRMZM2G122277	AT5G16910.1	0	0	0.958921	0.117595	1247.41	1897.44	903.207	715.603	10.2|10|	cell wall.cellulose synthesis|cell wall|
GRMZM2G122431	AT4G23990.1	0	0	1	1	1261.75	1438.33	1175.73	1611.01	10.2|10|	cell wall.cellulose synthesis|cell wall|
GRMZM2G142898	AT5G17420.1	0	0	1	1	591.709	760.485	418.208	375.37	10.2|10|	cell wall.cellulose synthesis|cell wall|
GRMZM2G150404	AT5G05170.1	0	0	0.597879	0.122223	1202.61	1399.16	676.633	550.6	10.2|10|	cell wall.cellulose synthesis|cell wall|
GRMZM2G167497	AT5G15630.1	0	0	1	1	125.977	156.162	105.226	96.4469	10.2|10|	cell wall.cellulose synthesis|cell wall|
GRMZM2G167520	AT3G02210.1	0	0	0.580244	1	702.148	683.726	413.523	577.858	10.2|10|	cell wall.cellulose synthesis|cell wall|
GRMZM2G308873	NA	0	0	1	1	0.595162	0.175899	0.52092	0.548806	10.2|10|	cell wall.cellulose synthesis|cell wall|
GRMZM2G333619	AT4G32410.1	0	0	1	1	0.325414	0.844389	0	0	10.2|10|	cell wall.cellulose synthesis|cell wall|
GRMZM2G339645	AT3G03050.1	0	0	0.259397	1	638.419	517.555	299.669	379.43	10.2|10|	cell wall.cellulose synthesis|cell wall|
GRMZM2G377215	AT4G16120.1	0	0	1	0.528089	125.509	558.808	174.356	133.825	10.2|10|	cell wall.cellulose synthesis|cell wall|
GRMZM2G378836	AT5G09870.1	0	0	1	1	14.2701	15.5415	20.8701	11.5642	10.2|10|	cell wall.cellulose synthesis|cell wall|
GRMZM2G424832	AT5G05170.1	0	0	1	0.312076	1793.59	3267.58	1585.46	1370.39	10.2|10|	cell wall.cellulose synthesis|cell wall|
GRMZM2G436299	AT3G03050.1	0	0	0.422985	0.0638143	181.113	239.723	58.5796	41.047	10.2|10|	cell wall.cellulose synthesis|cell wall|
GRMZM2G465188	AT3G02210.1	0	0	1	1	0	0.637547	0.319306	0.548806	10.2|10|	cell wall.cellulose synthesis|cell wall|
GRMZM5G821437	NA	0	0	1	1	1.8204	1.16524	2.72999	2.07827	10.2|10|	cell wall.cellulose synthesis|cell wall|
GRMZM5G826714	AT5G60920.1	0	0	1	0.206619	1706.83	2718.43	1588.24	1160.74	10.2|10|	cell wall.cellulose synthesis|cell wall|
GRMZM5G870176	AT3G03050.1	0	0	1	1	1245.72	1863.46	1259.56	1671.99	10.2|10|	cell wall.cellulose synthesis|cell wall|
GRMZM2G164761	AT2G33100.1	-1.68227	0	0.00462412	1	1064.44	267.993	331.67	274.452	10.2|10|	cell wall.cellulose synthesis|cell wall|
GRMZM2G177631	AT5G64740.1	0	-1.69245	0.535976	0.0131783	3325.68	4850.35	1850.35	1500.71	10.2|10|	cell wall.cellulose synthesis|cell wall|
GRMZM2G014558	AT1G55850.1	0	-1.87779	0.1284	0.0162699	120.994	120.819	50.7841	32.875	10.2|10|	cell wall.cellulose synthesis|cell wall|
GRMZM2G367267	AT3G03050.1	0	-2.39877	0.134112	0.0263733	28.6609	30.9812	10.3157	5.87483	10.2|10|	cell wall.cellulose synthesis|cell wall|
GRMZM2G002023	AT1G77130.1	0	0	0.774654	1	443.692	565.878	298.066	349.641	10.3|10|	cell wall.hemicellulose synthesis|cell wall|
GRMZM2G109431	AT4G33330.2	0	0	1	1	243.091	349.242	214.09	274.211	10.3|10|	cell wall.hemicellulose synthesis|cell wall|
GRMZM2G135743	AT3G18660.2	0	0	0.319866	0.761894	624.049	771.072	342.321	422.95	10.3|10|	cell wall.hemicellulose synthesis|cell wall|
GRMZM2G365544	AT3G18660.2	0	0	0.208317	0.909129	215.282	228.104	97.4163	128.608	10.3|10|	cell wall.hemicellulose synthesis|cell wall|
GRMZM2G441987	AT3G18660.3	9.01848	8.73413	1.17557991523533e-06	7.92239562497754e-07	0.14879	0.202677	77.1628	86.3057	10.3|10|2.1|2|	cell wall.hemicellulose synthesis|cell wall|major CHO metabolism.synthesis|major CHO metabolism|
GRMZM2G035377	AT5G22940.1	0	0	1	1	96.9582	94.1931	65.5014	63.8879	10.3|10|26|	cell wall.hemicellulose synthesis|cell wall|misc|
GRMZM2G113245	AT5G22940.1	0	0	1	1	87.6993	76.6977	95.0777	88.4306	10.3|10|26|	cell wall.hemicellulose synthesis|cell wall|misc|
GRMZM2G058472	NA	0	0	1	1	567.289	910.891	352.365	501.841	10.3|35|10|	cell wall.hemicellulose synthesis|not assigned|cell wall|
GRMZM2G085042	AT4G01220.1	0	0	1	1	83.296	66.5025	73.8591	51.5285	10.4.3|10.4|10|	cell wall.pectin synthesis.rhamnogalacturonan II|cell wall.pectin synthesis|cell wall|
GRMZM2G128616	AT4G01220.1	0	0	NA	NA	0	0	0	0	10.4.3|10.4|10|	cell wall.pectin synthesis.rhamnogalacturonan II|cell wall.pectin synthesis|cell wall|
GRMZM2G021794	AT2G20520.1	0	0	0.134711	0.106345	242.144	261.894	108.459	97.4066	10.5.1|10.5|10|	cell wall.cell wall proteins.AGPs|cell wall.cell wall proteins|cell wall|
GRMZM2G133053	AT5G55730.2	0	0	0.216014	0.807522	85.2494	42.5918	39.8027	19.463	10.5.1|10.5|10|	cell wall.cell wall proteins.AGPs|cell wall.cell wall proteins|cell wall|
GRMZM2G003752	AT3G60900.1	0	0	0.32684	0.727778	34.296	28.5916	12.7843	10.5034	10.5.1|10.5|10|	cell wall.cell wall proteins.AGPs|cell wall.cell wall proteins|cell wall|
GRMZM2G084812	AT5G55730.2	0	0	0.336991	0.279817	540.581	537.995	269.179	237.54	10.5.1|10.5|10|	cell wall.cell wall proteins.AGPs|cell wall.cell wall proteins|cell wall|
GRMZM2G177242	AT5G03170.1	0	0	0.692544	1	299.702	272.582	91.3722	163.275	10.5.1|10.5|10|	cell wall.cell wall proteins.AGPs|cell wall.cell wall proteins|cell wall|
GRMZM2G174799	AT2G04780.2	0	0	0.77187	0.22597	152.573	249.885	92.2969	81.3149	10.5.1|10.5|10|	cell wall.cell wall proteins.AGPs|cell wall.cell wall proteins|cell wall|
GRMZM2G403276	AT5G55730.2	0	0	0.874168	1	10.8151	12.4128	5.47593	7.41434	10.5.1|10.5|10|	cell wall.cell wall proteins.AGPs|cell wall.cell wall proteins|cell wall|
GRMZM2G027825	AT2G35860.1	0	0	1	0.23102	881.848	914.755	706.432	394.352	10.5.1|10.5|10|	cell wall.cell wall proteins.AGPs|cell wall.cell wall proteins|cell wall|
GRMZM2G035933	AT3G46550.1	0	0	1	1	134.569	117.651	134.044	108.01	10.5.1|10.5|10|	cell wall.cell wall proteins.AGPs|cell wall.cell wall proteins|cell wall|
GRMZM2G051185	AT2G20520.1	0	0	1	1	0	0.144957	0.287958	0.548806	10.5.1|10.5|10|	cell wall.cell wall proteins.AGPs|cell wall.cell wall proteins|cell wall|
GRMZM2G109291	AT3G12660.1	0	0	1	1	0	0.289913	0.78523	0.519567	10.5.1|10.5|10|	cell wall.cell wall proteins.AGPs|cell wall.cell wall proteins|cell wall|
GRMZM2G148534	AT4G12730.1	0	0	1	1	1.71678	1.02029	0.552268	0	10.5.1|10.5|10|	cell wall.cell wall proteins.AGPs|cell wall.cell wall proteins|cell wall|
GRMZM2G301908	AT5G55730.2	0	0	1	1	4.69626	3.75756	2.24867	1.07172	10.5.1|10.5|10|	cell wall.cell wall proteins.AGPs|cell wall.cell wall proteins|cell wall|
GRMZM2G329181	AT2G35860.1	0	0	1	0.490398	576.988	1068.01	434.865	394.667	10.5.1|10.5|10|	cell wall.cell wall proteins.AGPs|cell wall.cell wall proteins|cell wall|
GRMZM2G341698	AT3G12660.1	0	0	1	1	0.903243	0.786668	0	0.522916	10.5.1|10.5|10|	cell wall.cell wall proteins.AGPs|cell wall.cell wall proteins|cell wall|
GRMZM2G421415	AT3G46550.1	0	0	1	1	67.7986	60.4052	57.6639	37.5227	10.5.1|10.5|10|	cell wall.cell wall proteins.AGPs|cell wall.cell wall proteins|cell wall|
GRMZM2G003917	AT2G04780.2	0	0	NA	NA	0	0	0	0	10.5.1|10.5|10|	cell wall.cell wall proteins.AGPs|cell wall.cell wall proteins|cell wall|
GRMZM2G082517	AT2G24450.1	0	0	NA	NA	0	0	0	0	10.5.1|10.5|10|	cell wall.cell wall proteins.AGPs|cell wall.cell wall proteins|cell wall|
GRMZM2G134528	AT2G24450.1	0	0	NA	NA	0	0	0	0	10.5.1|10.5|10|	cell wall.cell wall proteins.AGPs|cell wall.cell wall proteins|cell wall|
GRMZM2G144610	AT4G12730.1	0	0	NA	NA	0	0	0	0	10.5.1|10.5|10|	cell wall.cell wall proteins.AGPs|cell wall.cell wall proteins|cell wall|
GRMZM2G177142	AT3G12660.1	0	0	NA	1	0	0.43487	0	0	10.5.1|10.5|10|	cell wall.cell wall proteins.AGPs|cell wall.cell wall proteins|cell wall|
GRMZM2G065718	AT2G45470.1	-1.65917	0	0.0128427	0.131361	396.563	345.971	125.56	128.604	10.5.1|10.5|10|	cell wall.cell wall proteins.AGPs|cell wall.cell wall proteins|cell wall|
GRMZM2G081017	AT2G04780.2	-1.7656	0	0.0175818	0.304056	85.5197	66.9139	25.1518	25.8943	10.5.1|10.5|10|	cell wall.cell wall proteins.AGPs|cell wall.cell wall proteins|cell wall|
GRMZM2G001514	AT5G44130.1	0	-1.5487	0.157344	0.0387633	1489.08	1529.35	670.789	522.759	10.5.1|10.5|10|	cell wall.cell wall proteins.AGPs|cell wall.cell wall proteins|cell wall|
GRMZM2G022931	AT5G03170.1	-1.52579	-1.80209	0.0203276	0.00634032	1681.71	2109.95	584.04	605.048	10.5.1|10.5|10|	cell wall.cell wall proteins.AGPs|cell wall.cell wall proteins|cell wall|
GRMZM2G003165	AT4G12730.1	0	-1.90461	1	0.00980575	583.104	1185.17	460.896	316.545	10.5.1|10.5|10|	cell wall.cell wall proteins.AGPs|cell wall.cell wall proteins|cell wall|
GRMZM2G025240	AT5G03170.1	0	-2.38724	0.105798	0.00763448	89.3814	107.486	30.0553	20.5457	10.5.1|10.5|10|	cell wall.cell wall proteins.AGPs|cell wall.cell wall proteins|cell wall|
AC213621.5	AT2G01480.1	0	0	1	1	115.907	167.626	116.898	112.738	10.5.1|10.5|10|17.2|17|	cell wall.cell wall proteins.AGPs|cell wall.cell wall proteins|cell wall|hormone metabolism.auxin|hormone metabolism|
AC184130.4	NA	0	0	1	1	62.7148	83.8175	82.1133	97.0586	10.5.1|10.5|10|20|	cell wall.cell wall proteins.AGPs|cell wall.cell wall proteins|cell wall|stress|
GRMZM5G830681	AT3G08900.1	3.00076	2.9892	0.000786658	0.00707346	75.245	36.2198	602.276	287.598	10.5|10|	cell wall.cell wall proteins|cell wall|
GRMZM2G456174	AT3G02230.1	2.23849	0	0.0449028	1	3.05956	2.65134	14.4382	6.31337	10.5|10|	cell wall.cell wall proteins|cell wall|
GRMZM2G045287	AT3G08900.1	1.964	0	0.000191666	0.174531	846.237	819.91	3301.53	2014.68	10.5|10|	cell wall.cell wall proteins|cell wall|
GRMZM2G069807	NA	0	0	0.101386	1	341.064	253.174	136.559	152.478	10.5|10|	cell wall.cell wall proteins|cell wall|
GRMZM2G159169	NA	0	0	0.157757	1	36.2909	35.5448	13.0432	19.083	10.5|10|	cell wall.cell wall proteins|cell wall|
GRMZM5G838828	NA	0	0	0.227649	1	6.19833	3.493	0.78523	3.76062	10.5|10|	cell wall.cell wall proteins|cell wall|
GRMZM2G340084	AT4G06744.1	0	0	0.317401	1	190.069	159.392	59.0488	106.765	10.5|10|	cell wall.cell wall proteins|cell wall|
GRMZM2G087326	AT5G15650.1	0	0	0.358201	1	3577.24	3484.57	1902.19	2400.53	10.5|10|	cell wall.cell wall proteins|cell wall|
GRMZM2G365134	NA	0	0	0.388089	1	177.878	136.297	88.692	128.313	10.5|10|	cell wall.cell wall proteins|cell wall|
GRMZM2G149624	AT4G38770.1	0	0	0.487335	1	28.3201	28.3691	76.897	29.7433	10.5|10|	cell wall.cell wall proteins|cell wall|
GRMZM2G436730	AT4G29240.1	0	0	0.643864	1	10.2861	6.81973	4.31882	3.18593	10.5|10|	cell wall.cell wall proteins|cell wall|
GRMZM2G169669	AT4G13340.1	0	0	0.671451	1	15.0548	13.4147	6.56507	5.88153	10.5|10|	cell wall.cell wall proteins|cell wall|
GRMZM2G465680	NA	0	0	0.70344	1	1.36353	1.65783	0	3.75392	10.5|10|	cell wall.cell wall proteins|cell wall|
GRMZM2G480698	AT3G22800.1	0	0	0.798558	1	13.4144	9.13214	6.8318	10.9611	10.5|10|	cell wall.cell wall proteins|cell wall|
GRMZM2G011742	AT3G22440.1	0	0	0.923968	1	2112.86	1894.68	1432.15	1690.84	10.5|10|	cell wall.cell wall proteins|cell wall|
GRMZM2G342509	AT4G06744.1	0	0	0.968098	1	169.1	156.193	102.962	115.99	10.5|10|	cell wall.cell wall proteins|cell wall|
GRMZM2G042181	AT4G06744.1	0	0	1	1	0.446371	2.44177	1.96841	1.04583	10.5|10|	cell wall.cell wall proteins|cell wall|
GRMZM2G046436	AT3G02230.1	0	0	1	1	0.311497	0.757153	0.78523	0.522916	10.5|10|	cell wall.cell wall proteins|cell wall|
GRMZM2G060213	AT1G04300.4	0	0	1	1	1099.69	1227.67	1422.2	1259.92	10.5|10|	cell wall.cell wall proteins|cell wall|
GRMZM2G073725	AT5G15650.1	0	0	1	1	4446.21	5290.52	3074.53	2872.82	10.5|10|	cell wall.cell wall proteins|cell wall|
GRMZM2G099491	AT3G22800.1	0	0	1	1	469.056	532.309	312.42	457.795	10.5|10|	cell wall.cell wall proteins|cell wall|
GRMZM2G104616	NA	0	0	1	1	0.14879	0.492591	0	0	10.5|10|	cell wall.cell wall proteins|cell wall|
GRMZM2G136971	NA	0	0	1	NA	0.591746	0	0.552268	0	10.5|10|	cell wall.cell wall proteins|cell wall|
GRMZM2G149201	AT4G13340.1	0	0	1	0.231087	50.9085	72.3778	35.089	24.1994	10.5|10|	cell wall.cell wall proteins|cell wall|
GRMZM2G151738	AT4G13340.1	0	0	1	1	30.981	23.4646	32.9107	26.0396	10.5|10|	cell wall.cell wall proteins|cell wall|
GRMZM2G153615	AT4G28300.1	0	0	1	1	1864.39	1765.72	1665.29	1768.2	10.5|10|	cell wall.cell wall proteins|cell wall|
GRMZM2G153741	AT3G22800.1	0	0	1	1	4.42992	6.81009	3.91317	4.73213	10.5|10|	cell wall.cell wall proteins|cell wall|
GRMZM2G170934	AT3G22440.1	0	0	1	1	1798.79	1469.33	1283.28	1558.14	10.5|10|	cell wall.cell wall proteins|cell wall|
GRMZM2G173341	AT5G16510.2	0	0	1	1	987.631	1593.08	1162.79	1001.56	10.5|10|	cell wall.cell wall proteins|cell wall|
GRMZM2G312543	NA	0	0	1	1	30.9329	31.9621	22.6292	27.6108	10.5|10|	cell wall.cell wall proteins|cell wall|
GRMZM2G329484	NA	0	0	1	1	0.636911	2.24742	0.232962	0.522916	10.5|10|	cell wall.cell wall proteins|cell wall|
GRMZM2G386582	AT4G28300.1	0	0	1	1	5.76625	6.91435	4.20641	2.63712	10.5|10|	cell wall.cell wall proteins|cell wall|
GRMZM2G481027	AT3G02230.1	0	0	1	1	0.609078	0.72621	0.863873	0.548806	10.5|10|	cell wall.cell wall proteins|cell wall|
GRMZM5G832672	NA	0	0	1	1	543.419	546.581	626.951	556.072	10.5|10|	cell wall.cell wall proteins|cell wall|
GRMZM5G841015	AT3G19020.1	0	0	1	NA	0.14879	0	0	0	10.5|10|	cell wall.cell wall proteins|cell wall|
GRMZM5G848542	NA	0	0	1	1	1.07987	1.07658	0	0	10.5|10|	cell wall.cell wall proteins|cell wall|
GRMZM2G001058	NA	0	0	NA	NA	0	0	0	0	10.5|10|	cell wall.cell wall proteins|cell wall|
GRMZM2G006734	AT4G14900.1	0	0	NA	NA	0	0	0	0	10.5|10|	cell wall.cell wall proteins|cell wall|
GRMZM2G009465	AT4G38770.1	0	0	NA	NA	0	0	0	0	10.5|10|	cell wall.cell wall proteins|cell wall|
GRMZM2G034945	AT3G08900.1	0	0	NA	NA	0	0	0	0	10.5|10|	cell wall.cell wall proteins|cell wall|
GRMZM2G104610	AT4G38770.1	0	0	NA	1	0	0	0	0.522916	10.5|10|	cell wall.cell wall proteins|cell wall|
GRMZM2G114127	AT1G49750.1	0	0	NA	NA	0	0	0	0	10.5|10|	cell wall.cell wall proteins|cell wall|
GRMZM2G300969	AT3G19020.1	0	0	NA	NA	0	0	0	0	10.5|10|	cell wall.cell wall proteins|cell wall|
GRMZM2G476294	AT3G22800.1	0	0	NA	NA	0	0	0	0	10.5|10|	cell wall.cell wall proteins|cell wall|
GRMZM2G478920	NA	0	0	NA	NA	0	0	0	0	10.5|10|	cell wall.cell wall proteins|cell wall|
GRMZM2G478929	AT3G19020.1	0	0	NA	NA	0	0	0	0	10.5|10|	cell wall.cell wall proteins|cell wall|
GRMZM2G341410	AT4G13340.1	-1.76599	0	0.0126775	1	786.757	896.764	231.326	692.118	10.5|10|	cell wall.cell wall proteins|cell wall|
GRMZM2G070322	AT3G22800.1	0	-1.55757	0.464002	0.0364641	294.358	605.395	154.001	205.666	10.5|10|	cell wall.cell wall proteins|cell wall|
GRMZM2G176394	AT4G18670.1	-1.38009	-1.77965	0.0384021	0.0117277	222.985	366.693	85.6699	106.801	10.5|10|	cell wall.cell wall proteins|cell wall|
GRMZM2G082823	AT1G12040.1	0	-1.90148	0.0814193	0.00927346	183.909	182.704	73.9061	48.9042	10.5|10|	cell wall.cell wall proteins|cell wall|
GRMZM5G805485	AT1G12040.1	-2.00111	-1.91895	0.000435393	0.00545207	402.055	386.527	100.436	102.216	10.5|10|	cell wall.cell wall proteins|cell wall|
GRMZM2G333811	AT4G13340.1	0	-2.42632	0.507452	0.00218708	179.581	292.854	78.8267	54.4824	10.5|10|	cell wall.cell wall proteins|cell wall|
AC194852.3	NA	0	0	0.686128	1	10.1476	10.9277	4.28505	7.40094	10.6|10|	cell wall.degradation|cell wall|
AC196502.3	NA	0	0	NA	NA	0	0	0	0	10.6|10|	cell wall.degradation|cell wall|
AC197578.4	AT3G08570.1	0	0	1	1	55.0612	96.1028	102.772	82.4254	10.6|10|	cell wall.degradation|cell wall|
AC203408.4	AT2G44550.1	0	0	1	1	0	0.175899	0.575916	1.07172	10.6|10|	cell wall.degradation|cell wall|
GRMZM2G002034	AT1G60590.1	0	0	1	1	23.678	14.6953	22.6291	50.1488	10.6|10|	cell wall.degradation|cell wall|
GRMZM2G004435	AT4G33440.1	0	0	1	1	209.446	284.462	293.513	296.634	10.6|10|	cell wall.degradation|cell wall|
GRMZM2G004500	AT3G57510.1	0	0	1	1	0.442955	0.202677	0	0	10.6|10|	cell wall.degradation|cell wall|
GRMZM2G013255	AT2G28100.1	0	0	0.155641	0.532663	79.7947	55.8095	197.584	137.634	10.6|10|	cell wall.degradation|cell wall|
GRMZM2G013538	AT1G70710.1	0	0	NA	NA	0	0	0	0	10.6|10|	cell wall.degradation|cell wall|
GRMZM2G017186	AT5G20950.2	0	0	1	1	793.393	1211	1031.27	842.973	10.6|10|	cell wall.degradation|cell wall|
GRMZM2G019783	AT2G28100.1	0	0	1	1	355.455	304.022	330.807	352.784	10.6|10|	cell wall.degradation|cell wall|
GRMZM2G023986	AT5G20950.2	0	0	0.332388	0.0505849	354.401	495.415	142.672	94.4604	10.6|10|	cell wall.degradation|cell wall|
GRMZM2G026804	AT1G02460.1	0	0	1	1	56.8704	44.6736	99.2675	91.6591	10.6|10|	cell wall.degradation|cell wall|
GRMZM2G027782	AT2G33160.1	0	0	1	NA	0	0	0.957918	0	10.6|10|	cell wall.degradation|cell wall|
GRMZM2G030265	AT3G07820.1	0	0	0.0657569	1	32.8777	22.7076	9.25546	23.9245	10.6|10|	cell wall.degradation|cell wall|
GRMZM2G032145	AT5G25610.1	0	0	0.77255	1	7.89448	15.6935	20.493	13.6951	10.6|10|	cell wall.degradation|cell wall|
GRMZM2G034835	AT3G07970.1	0	0	1	1	0.162707	0.320856	1.07319	1.59129	10.6|10|	cell wall.degradation|cell wall|
GRMZM2G035503	AT1G78060.1	0	0	0.651232	0.412503	437.892	487.577	252.604	230.339	10.6|10|	cell wall.degradation|cell wall|
GRMZM2G037431	AT1G60590.1	0	0	1	0.990544	2.67848	2.18553	3.38455	17.6763	10.6|10|	cell wall.degradation|cell wall|
GRMZM2G039976	AT1G70710.1	0	0	NA	NA	0	0	0	0	10.6|10|	cell wall.degradation|cell wall|
GRMZM2G044107	AT1G78060.1	0	0	0.449691	1	238.138	194.338	387.487	207.836	10.6|10|	cell wall.degradation|cell wall|
GRMZM2G047414	AT1G19170.1	0	0	0.586599	0.913053	173.18	164.193	95.7397	90.6394	10.6|10|	cell wall.degradation|cell wall|
GRMZM2G048165	AT4G39010.1	0	0	0.14179	0.891137	53.8575	49.9878	15.8288	19.971	10.6|10|	cell wall.degradation|cell wall|
GRMZM2G051534	AT5G01930.1	0	0	1	1	262.223	268.806	300.975	282.412	10.6|10|	cell wall.degradation|cell wall|
GRMZM2G052844	AT4G23820.1	0	0	1	1	201.189	193.439	194.553	171.705	10.6|10|	cell wall.degradation|cell wall|
GRMZM2G054410	AT3G07970.1	0	0	1	1	0.325414	0.175899	0.465924	0.519567	10.6|10|	cell wall.degradation|cell wall|
GRMZM2G055585	AT5G66460.1	0	0	0.347569	1	15.5835	15.1898	6.16184	12.5908	10.6|10|	cell wall.degradation|cell wall|
GRMZM2G057296	AT3G62110.1	0	0	1	1	202.769	176.809	153.513	161.691	10.6|10|	cell wall.degradation|cell wall|
GRMZM2G058033	AT2G33160.1	0	0	NA	NA	0	0	0	0	10.6|10|	cell wall.degradation|cell wall|
GRMZM2G066675	AT3G07840.1	0	0	NA	NA	0	0	0	0	10.6|10|	cell wall.degradation|cell wall|
GRMZM2G076049	AT1G70710.1	0	0	1	1	8.90222	12.3437	6.49709	6.92401	10.6|10|	cell wall.degradation|cell wall|
GRMZM2G079263	AT1G80170.1	0	0	1	0.844782	123.773	139.291	223.639	356.01	10.6|10|	cell wall.degradation|cell wall|
GRMZM2G079617	AT1G80170.1	0	0	1	1	4.5753	3.31841	4.24842	8.53449	10.6|10|	cell wall.degradation|cell wall|
GRMZM2G080056	AT1G14420.1	0	0	NA	NA	0	0	0	0	10.6|10|	cell wall.degradation|cell wall|
GRMZM2G092746	AT3G57510.1	0	0	0.350662	0.186004	4435.94	2583.46	8047.73	6531.52	10.6|10|	cell wall.degradation|cell wall|
GRMZM2G093132	NA	0	0	1	1	1.50891	0.752989	0.52092	1.04248	10.6|10|	cell wall.degradation|cell wall|
GRMZM2G094811	AT3G07840.1	0	0	NA	NA	0	0	0	0	10.6|10|	cell wall.degradation|cell wall|
GRMZM2G098912	AT1G48100.1	0	0	0.985043	1	10.1609	10.7662	4.7457	4.8098	10.6|10|	cell wall.degradation|cell wall|
GRMZM2G106980	AT5G25610.1	0	0	1	0.450988	6567.83	1310.11	6987.16	512.746	10.6|10|	cell wall.degradation|cell wall|
GRMZM2G107073	AT3G61490.3	0	0	1	1	3510.72	1781.05	3765.52	2082.2	10.6|10|	cell wall.degradation|cell wall|
GRMZM2G108422	AT5G25610.1	0	0	0.746397	0.880391	226.411	188.838	102.045	77.9209	10.6|10|	cell wall.degradation|cell wall|
GRMZM2G110993	AT4G28320.1	0	0	1	1	42.6623	44.2172	48.9842	37.4734	10.6|10|	cell wall.degradation|cell wall|
GRMZM2G111609	AT3G57510.1	0	0	0.543943	0.847843	37.8752	25.4845	61.4805	50.1026	10.6|10|	cell wall.degradation|cell wall|
GRMZM2G111998	AT5G09730.1	0	0	0.0982178	0.132173	263.395	227.412	76.4947	59.3074	10.6|10|	cell wall.degradation|cell wall|
GRMZM2G112579	AT2G15450.1	0	0	1	1	0	0	0.607264	0.519567	10.6|10|	cell wall.degradation|cell wall|
GRMZM2G113815	AT3G16850.1	0	0	0.112949	0.864835	185.53	174.908	76.3409	93.7316	10.6|10|	cell wall.degradation|cell wall|
GRMZM2G115065	AT3G47000.1	0	0	1	1	5.65833	11.954	9.66936	9.02817	10.6|10|	cell wall.degradation|cell wall|
GRMZM2G119494	NA	0	0	1	1	6.63736	6.78058	6.69871	11.6461	10.6|10|	cell wall.degradation|cell wall|
GRMZM2G125991	AT2G32990.1	0	0	1	1	41.2644	58.3398	29.0263	27.6994	10.6|10|	cell wall.degradation|cell wall|
GRMZM2G126077	AT3G55140.1	0	0	1	NA	0.14879	0	0	0	10.6|10|	cell wall.degradation|cell wall|
GRMZM2G128520	AT1G60770.1	0	0	NA	NA	0	0	0	0	10.6|10|	cell wall.degradation|cell wall|
GRMZM2G129635	AT5G15110.1	0	0	1	1	0.162707	0.672654	0	0	10.6|10|	cell wall.degradation|cell wall|
GRMZM2G130401	AT1G02790.1	0	0	NA	NA	0	0	0	0	10.6|10|	cell wall.degradation|cell wall|
GRMZM2G131912	AT4G13710.1	0	0	0.616597	1	16.9888	14.5029	8.24552	17.5051	10.6|10|	cell wall.degradation|cell wall|
GRMZM2G135763	AT3G42950.1	0	0	0.384798	1	651.909	496.457	346.713	372.523	10.6|10|	cell wall.degradation|cell wall|
GRMZM2G136895	AT5G64570.1	0	0	1	1	283.983	344.802	418.683	272.101	10.6|10|	cell wall.degradation|cell wall|
GRMZM2G137077	AT3G57790.1	0	0	1	1	261.019	217.067	245.055	228.679	10.6|10|	cell wall.degradation|cell wall|
GRMZM2G139396	AT1G30350.1	0	0	1	1	6.11545	11.1192	10.2742	10.1651	10.6|10|	cell wall.degradation|cell wall|
GRMZM2G139828	AT3G16850.1	0	0	0.95782	1	150.23	162.869	101.668	101.06	10.6|10|	cell wall.degradation|cell wall|
GRMZM2G140201	AT2G20680.1	0	0	0.141993	0.412638	269.396	277.806	114.409	128.704	10.6|10|	cell wall.degradation|cell wall|
GRMZM2G141911	AT1G02800.1	0	0	1	1	6.32954	12.6026	1.56276	15.7584	10.6|10|	cell wall.degradation|cell wall|
GRMZM2G143747	AT1G64390.1	0	0	1	1	41.4728	32.4032	32.7451	35.2297	10.6|10|	cell wall.degradation|cell wall|
GRMZM2G146192	AT1G02640.1	0	0	1	1	27.1126	21.8024	20.4042	17.7223	10.6|10|	cell wall.degradation|cell wall|
GRMZM2G146523	AT5G64570.1	0	0	1	1	0	0.724783	0.287958	0	10.6|10|	cell wall.degradation|cell wall|
GRMZM2G146665	AT1G70370.2	0	0	1	NA	0	0	0.287958	0	10.6|10|	cell wall.degradation|cell wall|
GRMZM2G147422	AT1G75680.1	0	0	1	0.897782	995.904	1135.97	712.435	640.314	10.6|10|	cell wall.degradation|cell wall|
GRMZM2G147687	AT5G20950.2	0	0	1	1	2263.6	3328.67	1965.46	2262.14	10.6|10|	cell wall.degradation|cell wall|
GRMZM2G147756	AT1G70370.2	0	0	1	1	109.631	122.398	146.477	70.083	10.6|10|	cell wall.degradation|cell wall|
GRMZM2G151257	AT2G32990.1	0	0	0.926478	0.433584	591.555	951.921	338.554	373.589	10.6|10|	cell wall.degradation|cell wall|
GRMZM2G151755	AT3G07820.1	0	0	NA	NA	0	0	0	0	10.6|10|	cell wall.degradation|cell wall|
GRMZM2G153262	AT2G15460.1	0	0	NA	NA	0	0	0	0	10.6|10|	cell wall.degradation|cell wall|
GRMZM2G153666	AT4G18180.1	0	0	0.905076	1	3.3021	4.22611	1.15953	2.69225	10.6|10|	cell wall.degradation|cell wall|
GRMZM2G153987	AT1G75680.1	0	0	1	1	2.52627	2.12507	0.319306	0	10.6|10|	cell wall.degradation|cell wall|
GRMZM2G154124	AT1G09890.1	0	0	0.697574	1	59.071	58.5979	113.617	65.6756	10.6|10|	cell wall.degradation|cell wall|
GRMZM2G154678	AT2G32990.1	0	0	0.914599	0.442614	311.741	538.509	182.945	209.459	10.6|10|	cell wall.degradation|cell wall|
GRMZM2G160526	AT2G15460.1	0	0	NA	NA	0	0	0	0	10.6|10|	cell wall.degradation|cell wall|
GRMZM2G160626	AT2G15460.1	0	0	NA	NA	0	0	0	0	10.6|10|	cell wall.degradation|cell wall|
GRMZM2G162384	AT2G33160.1	0	0	NA	NA	0	0	0	0	10.6|10|	cell wall.degradation|cell wall|
GRMZM2G164945	AT2G28100.1	0	0	1	1	2.10127	0.871167	1.30615	1.04583	10.6|10|	cell wall.degradation|cell wall|
GRMZM2G167669	AT4G23560.1	0	0	NA	NA	0	0	0	0	10.6|10|	cell wall.degradation|cell wall|
GRMZM2G170388	AT1G02460.1	0	0	1	1	71.2659	49.959	153.546	41.5949	10.6|10|	cell wall.degradation|cell wall|
GRMZM2G172043	AT5G20950.2	0	0	1	1	602.254	984.695	625.166	460.676	10.6|10|	cell wall.degradation|cell wall|
GRMZM2G174598	AT4G23820.1	0	0	1	1	51.5015	44.265	62.2849	29.1512	10.6|10|	cell wall.degradation|cell wall|
GRMZM2G174708	AT5G06860.1	0	0	0.55262	1	106.911	85.1828	37.7948	82.7128	10.6|10|	cell wall.degradation|cell wall|
GRMZM2G177923	AT5G10560.1	0	0	1	1	980.86	910.446	763.823	845.117	10.6|10|	cell wall.degradation|cell wall|
GRMZM2G179444	AT3G61490.3	0	0	NA	NA	0	0	0	0	10.6|10|	cell wall.degradation|cell wall|
GRMZM2G179696	AT1G60590.1	0	0	1	1	92.3007	133.046	138.306	224.02	10.6|10|	cell wall.degradation|cell wall|
GRMZM2G180782	AT1G70710.1	0	0	NA	NA	0	0	0	0	10.6|10|	cell wall.degradation|cell wall|
GRMZM2G181259	AT3G47000.1	0	0	1	1	334.197	260.729	453.312	201.796	10.6|10|	cell wall.degradation|cell wall|
GRMZM2G301287	AT1G67750.1	0	0	NA	1	0	0.351798	0	0.519567	10.6|10|	cell wall.degradation|cell wall|
GRMZM2G306693	AT1G02790.1	0	0	NA	NA	0	0	0	0	10.6|10|	cell wall.degradation|cell wall|
GRMZM2G320175	AT2G33160.1	0	0	NA	NA	0	0	0	0	10.6|10|	cell wall.degradation|cell wall|
GRMZM2G323418	AT1G14420.1	0	0	1	1	0	0.144957	0.465924	0	10.6|10|	cell wall.degradation|cell wall|
GRMZM2G331566	AT4G02290.1	0	0	0.316849	0.233087	79.1659	58.3016	36.482	20.123	10.6|10|	cell wall.degradation|cell wall|
GRMZM2G333980	AT5G06860.1	0	0	1	0.218073	232.666	312.298	173.63	75.972	10.6|10|	cell wall.degradation|cell wall|
GRMZM2G340257	AT3G10890.1	0	0	0.786454	1	42.5009	39.7809	111.711	106.195	10.6|10|	cell wall.degradation|cell wall|
GRMZM2G343818	NA	0	0	0.799244	1	8.29898	4.39094	13.2212	8.95049	10.6|10|	cell wall.degradation|cell wall|
GRMZM2G343828	AT1G78060.1	0	0	0.480091	1	24.7486	25.8515	11.2895	21.7109	10.6|10|	cell wall.degradation|cell wall|
GRMZM2G348602	AT1G19170.1	0	0	1	1	54.7792	52.1121	39.7371	32.8082	10.6|10|	cell wall.degradation|cell wall|
GRMZM2G352339	AT1G70710.1	0	0	NA	NA	0	0	0	0	10.6|10|	cell wall.degradation|cell wall|
GRMZM2G356046	AT5G66460.1	0	0	NA	NA	0	0	0	0	10.6|10|	cell wall.degradation|cell wall|
GRMZM2G359305	AT1G67750.1	0	0	1	NA	0.162707	0	0	0	10.6|10|	cell wall.degradation|cell wall|
GRMZM2G364349	AT1G14420.1	0	0	NA	NA	0	0	0	0	10.6|10|	cell wall.degradation|cell wall|
GRMZM2G366254	NA	0	0	NA	NA	0	0	0	0	10.6|10|	cell wall.degradation|cell wall|
GRMZM2G367110	NA	0	0	NA	NA	0	0	0	0	10.6|10|	cell wall.degradation|cell wall|
GRMZM2G374375	AT1G43090.1	0	0	1	NA	1.93453	0	0.232962	0	10.6|10|	cell wall.degradation|cell wall|
GRMZM2G386171	AT3G07840.1	0	0	NA	NA	0	0	0	0	10.6|10|	cell wall.degradation|cell wall|
GRMZM2G394259	AT3G07840.1	0	0	NA	NA	0	0	0	0	10.6|10|	cell wall.degradation|cell wall|
GRMZM2G399421	AT4G18180.1	0	0	1	1	0.754453	0	0.232962	1.59464	10.6|10|	cell wall.degradation|cell wall|
GRMZM2G406170	AT5G25610.1	0	0	1	1	16.7122	12.694	24.0417	15.3674	10.6|10|	cell wall.degradation|cell wall|
GRMZM2G412207	AT4G13710.1	0	0	1	1	3.94864	8.48781	5.03365	7.45027	10.6|10|	cell wall.degradation|cell wall|
GRMZM2G418644	AT2G33160.1	0	0	NA	NA	0	0	0	0	10.6|10|	cell wall.degradation|cell wall|
GRMZM2G435380	AT5G14650.1	0	0	1	1	17.9337	3.67163	17.3	9.11254	10.6|10|	cell wall.degradation|cell wall|
GRMZM2G450771	AT1G09880.1	0	0	NA	1	0	0.347634	0	0	10.6|10|	cell wall.degradation|cell wall|
GRMZM2G451965	AT2G32990.1	0	0	1	1	160.976	279.591	185.362	211.516	10.6|10|	cell wall.degradation|cell wall|
GRMZM2G452150	AT4G18180.1	0	0	NA	1	0	0	0	0.522916	10.6|10|	cell wall.degradation|cell wall|
GRMZM2G454497	AT3G07840.1	0	0	NA	NA	0	0	0	0	10.6|10|	cell wall.degradation|cell wall|
GRMZM2G454608	AT2G33160.1	0	0	NA	NA	0	0	0	0	10.6|10|	cell wall.degradation|cell wall|
GRMZM2G455642	AT1G70710.1	0	0	1	1	22.3656	24.3541	17.5435	10.7657	10.6|10|	cell wall.degradation|cell wall|
GRMZM2G467435	AT1G48100.1	0	0	0.929103	1	3.67268	4.52292	9.10653	5.80965	10.6|10|	cell wall.degradation|cell wall|
GRMZM2G471065	AT5G01930.1	0	0	1	0.96433	8.12956	13.7947	5.97859	3.65706	10.6|10|	cell wall.degradation|cell wall|
GRMZM2G473711	AT5G20950.2	0	0	0.87481	1	24.3816	18.8092	11.2871	20.9499	10.6|10|	cell wall.degradation|cell wall|
GRMZM2G482256	AT2G32990.1	0	0	1	1	293.087	376.391	250.799	305.448	10.6|10|	cell wall.degradation|cell wall|
GRMZM2G538064	AT3G43860.1	0	0	NA	1	0	0.202677	0	0	10.6|10|	cell wall.degradation|cell wall|
GRMZM2G703265	NA	0	0	NA	NA	0	0	0	0	10.6|10|	cell wall.degradation|cell wall|
GRMZM5G800586	AT5G25610.1	0	0	0.635901	1	1.85507	4.30644	0.287958	3.21517	10.6|10|	cell wall.degradation|cell wall|
GRMZM5G814803	NA	0	0	NA	1	0	0.144957	0	0	10.6|10|	cell wall.degradation|cell wall|
GRMZM5G829293	AT1G78060.1	0	0	0.121371	0.0853913	17.5031	21.4998	4.77705	3.73138	10.6|10|	cell wall.degradation|cell wall|
GRMZM5G831200	AT1G23460.1	0	0	0.671451	1	7.63398	4.07841	1.53911	4.70289	10.6|10|	cell wall.degradation|cell wall|
GRMZM5G860318	NA	0	0	1	1	0	0.320856	0.319306	0	10.6|10|	cell wall.degradation|cell wall|
GRMZM5G882418	AT3G62110.1	0	0	0.817158	1	225.393	247.694	378.123	302.308	10.6|10|	cell wall.degradation|cell wall|
GRMZM2G338158	AT3G26610.1	-1.45853	0	0.0409403	0.158477	123.461	137.042	44.9229	51.8979	10.6|10|	cell wall.degradation|cell wall|
GRMZM2G472060	AT3G53190.1	-1.69548	0	0.0461503	0.983648	41.975	41.0112	12.9599	19.0153	10.6|10|	cell wall.degradation|cell wall|
GRMZM2G453565	AT4G11050.1	-2.02441	0	0.0101563	1	107.957	171.499	26.5365	121.369	10.6|10|	cell wall.degradation|cell wall|
GRMZM2G009025	AT1G02800.1	-3.13362	0	0.0054094	1	42.5679	32.6349	4.8503	27.0921	10.6|10|	cell wall.degradation|cell wall|
AC234091.1	AT1G78060.1	-1.97294	-2.80762	0.00381889	3.61061073303102e-05	253.489	351.316	64.5721	50.1787	10.6|10|	cell wall.degradation|cell wall|
GRMZM2G343144	AT1G48930.1	0	-2.92123	0.181174	0.00119949	69.2941	128.467	23.9108	16.9596	10.6|10|	cell wall.degradation|cell wall|
GRMZM2G025105	AT5G06860.1	0	0	0.984683	1	99.6817	130.704	52.0005	99.0692	10.6|10|20|	cell wall.degradation|cell wall|stress|
GRMZM2G088531	AT5G06860.1	-1.79341	-1.73454	0.0113408	0.0200926	3357.09	2745.94	968.483	825.169	10.6|10|20|	cell wall.degradation|cell wall|stress|
GRMZM2G125436	AT1G71380.1	0	0	1	0.330289	21.5376	27.3298	14.8608	5.30683	10.6|10|26.3|26|	cell wall.degradation|cell wall|misc.gluco-, galacto- and mannosidases|misc|
GRMZM5G850567	AT4G33840.1	Inf	8.63341	0.000179438	0.00391521	0	0.202677	191.119	80.4858	10.6|10|26|	cell wall.degradation|cell wall|misc|
GRMZM2G048375	AT4G33830.1	2.85328	2.12574	2.08751706428532e-06	0.00830438	62.4973	81.5527	451.63	355.918	10.6|10|26|	cell wall.degradation|cell wall|misc|
GRMZM2G026855	AT1G65560.1	0	0	1	1	372.332	448.722	537.752	445.384	10.6|10|26|	cell wall.degradation|cell wall|misc|
GRMZM2G055101	AT4G33840.1	0	0	1	1	181.702	135.952	118.56	193.475	10.6|10|26|	cell wall.degradation|cell wall|misc|
GRMZM2G170839	AT4G33840.1	0	0	NA	NA	0	0	0	0	10.6|10|26|	cell wall.degradation|cell wall|misc|
GRMZM2G308707	AT1G09010.1	0	0	0.622652	1	1096.71	1210.75	1913.98	1691.1	10.6|10|26|	cell wall.degradation|cell wall|misc|
AC231180.2	NA	0	0	1	1	46.4592	111.137	39.2298	40.6018	10.6|30|10|	cell wall.degradation|signalling|cell wall|
GRMZM2G125356	AT5G49180.1	Inf	0	0.00935069	0.164483	0	0.320856	9.08574	7.96649	10.8|10|	cell wall.pectin*esterases|cell wall|
GRMZM2G012328	AT5G49180.1	3.76139	0	0.0131549	0.406234	4.21926	4.59088	57.2174	25.4347	10.8|10|	cell wall.pectin*esterases|cell wall|
AC204604.3	NA	0	0	1	1	55.4249	58.9316	61.8943	78.6657	10.8|10|	cell wall.pectin*esterases|cell wall|
AC212451.4	NA	0	0	NA	NA	0	0	0	0	10.8|10|	cell wall.pectin*esterases|cell wall|
GRMZM2G004927	AT3G17060.1	0	0	0.858589	1	1.23207	2.08854	5.04136	2.62707	10.8|10|	cell wall.pectin*esterases|cell wall|
GRMZM2G008593	AT3G49220.1	0	0	NA	NA	0	0	0	0	10.8|10|	cell wall.pectin*esterases|cell wall|
GRMZM2G016561	AT3G09410.1	0	0	0.667671	1	225.419	188.585	128.94	128.011	10.8|10|	cell wall.pectin*esterases|cell wall|
GRMZM2G017555	AT3G05620.1	0	0	0.158542	0.672064	21.6367	22.2315	7.36339	8.522	10.8|10|	cell wall.pectin*esterases|cell wall|
GRMZM2G019411	AT3G29090.1	0	0	0.719372	1	108.998	96.1786	67.3812	113.031	10.8|10|	cell wall.pectin*esterases|cell wall|
GRMZM2G037411	AT5G55590.1	0	0	0.286051	1	215.472	151.545	109.002	143.64	10.8|10|	cell wall.pectin*esterases|cell wall|
GRMZM2G043415	AT2G26450.1	0	0	1	1	0	0.144957	0.232962	0	10.8|10|	cell wall.pectin*esterases|cell wall|
GRMZM2G043943	AT5G19730.1	0	0	0.205157	0.497725	12.8684	20.5036	4.42111	6.35266	10.8|10|	cell wall.pectin*esterases|cell wall|
GRMZM2G046618	AT2G26440.1	0	0	0.72643	1	6.3122	3.74649	1.72775	2.09166	10.8|10|	cell wall.pectin*esterases|cell wall|
GRMZM2G060400	AT4G33230.1	0	0	1	NA	0.14879	0	0	0	10.8|10|	cell wall.pectin*esterases|cell wall|
GRMZM2G062996	AT2G26450.1	0	0	1	1	3.84159	3.7603	6.19076	7.50205	10.8|10|	cell wall.pectin*esterases|cell wall|
GRMZM2G066500	AT2G46930.1	0	0	1	NA	0	0	1.43979	0	10.8|10|	cell wall.pectin*esterases|cell wall|
GRMZM2G070913	AT2G21610.1	0	0	1	0.173854	35.2039	26.0953	30.8199	4.75802	10.8|10|	cell wall.pectin*esterases|cell wall|
GRMZM2G071339	AT5G19730.1	0	0	0.755904	1	11.1894	9.04502	3.99181	3.71219	10.8|10|	cell wall.pectin*esterases|cell wall|
GRMZM2G112984	AT3G05610.1	0	0	NA	1	0	0.320856	0	0	10.8|10|	cell wall.pectin*esterases|cell wall|
GRMZM2G117999	AT5G23870.3	0	0	0.740545	1	0.920576	2.15043	4.19343	0.519567	10.8|10|	cell wall.pectin*esterases|cell wall|
GRMZM2G119864	AT4G02330.1	0	0	0.510873	1	993.692	547.523	559.806	473.309	10.8|10|	cell wall.pectin*esterases|cell wall|
GRMZM2G120779	AT5G19730.1	0	0	1	1	11.9498	12.8491	7.51232	11.104	10.8|10|	cell wall.pectin*esterases|cell wall|
GRMZM2G121278	AT5G18990.1	0	0	NA	NA	0	0	0	0	10.8|10|	cell wall.pectin*esterases|cell wall|
GRMZM2G123018	AT3G29090.1	0	0	NA	NA	0	0	0	0	10.8|10|	cell wall.pectin*esterases|cell wall|
GRMZM2G128549	AT2G26450.1	0	0	NA	NA	0	0	0	0	10.8|10|	cell wall.pectin*esterases|cell wall|
GRMZM2G136106	AT1G53830.1	0	0	0.0569845	0.983852	43.4144	36.1378	9.50976	13.2541	10.8|10|	cell wall.pectin*esterases|cell wall|
GRMZM2G137676	AT4G33230.1	0	0	1	1	3.66864	3.55762	1.97611	7.40429	10.8|10|	cell wall.pectin*esterases|cell wall|
GRMZM2G141873	AT3G09410.1	0	0	1	1	222.974	217.181	320.23	246.437	10.8|10|	cell wall.pectin*esterases|cell wall|
GRMZM2G156365	AT4G19410.1	0	0	1	1	32.002	33.8482	33.5604	21.6625	10.8|10|	cell wall.pectin*esterases|cell wall|
GRMZM2G158240	AT3G59010.1	0	0	NA	1	0	0.202677	0	0	10.8|10|	cell wall.pectin*esterases|cell wall|
GRMZM2G160569	AT3G05910.1	0	0	1	1	442.514	597.243	618.284	464.447	10.8|10|	cell wall.pectin*esterases|cell wall|
GRMZM2G162333	AT5G47500.1	0	0	1	1	46.4191	48.5955	32.6358	35.9716	10.8|10|	cell wall.pectin*esterases|cell wall|
GRMZM2G167637	AT5G09760.1	0	0	1	1	525.759	455.076	404.821	448.856	10.8|10|	cell wall.pectin*esterases|cell wall|
GRMZM2G175499	AT3G43270.1	0	0	0.150765	1	13.961	14.2959	3.49982	5.80386	10.8|10|	cell wall.pectin*esterases|cell wall|
GRMZM2G177940	AT5G19730.1	0	0	1	1	1.0972	2.96946	0.319306	1.07172	10.8|10|	cell wall.pectin*esterases|cell wall|
GRMZM2G314663	AT2G26450.1	0	0	0.116218	1	6.17391	5.02992	40.7869	11.6068	10.8|10|	cell wall.pectin*esterases|cell wall|
GRMZM2G318299	AT2G36710.1	0	0	0.116928	1	24.6112	16.8992	8.27687	10.7072	10.8|10|	cell wall.pectin*esterases|cell wall|
GRMZM2G321870	AT3G05610.1	0	0	1	1	0.591746	0.144957	0	0	10.8|10|	cell wall.pectin*esterases|cell wall|
GRMZM2G329002	AT1G09550.1	0	0	1	1	43.7273	42.3575	55.9	64.7742	10.8|10|	cell wall.pectin*esterases|cell wall|
GRMZM2G336879	AT3G09410.1	0	0	1	1	580.131	688.884	682.13	536.517	10.8|10|	cell wall.pectin*esterases|cell wall|
GRMZM2G349428	AT3G09410.3	0	0	0.556978	1	15.5698	15.9464	6.38413	11.6878	10.8|10|	cell wall.pectin*esterases|cell wall|
GRMZM2G352359	AT3G05610.1	0	0	NA	1	0	0	0	0.548806	10.8|10|	cell wall.pectin*esterases|cell wall|
GRMZM2G382557	AT5G61680.1	0	0	NA	NA	0	0	0	0	10.8|10|	cell wall.pectin*esterases|cell wall|
GRMZM2G393762	AT3G29090.1	0	0	1	NA	0	0	0.287958	0	10.8|10|	cell wall.pectin*esterases|cell wall|
GRMZM2G404767	AT2G45220.1	0	0	1	1	10.9466	12.3578	16.5797	14.8345	10.8|10|	cell wall.pectin*esterases|cell wall|
GRMZM2G418635	AT3G09410.3	0	0	0.953544	1	332.408	274.478	210.119	261.446	10.8|10|	cell wall.pectin*esterases|cell wall|
GRMZM2G422631	AT2G21610.1	0	0	NA	NA	0	0	0	0	10.8|10|	cell wall.pectin*esterases|cell wall|
GRMZM2G431856	AT5G19730.1	0	0	NA	1	0	0	0	0.548806	10.8|10|	cell wall.pectin*esterases|cell wall|
GRMZM2G440016	AT3G29090.1	0	0	NA	NA	0	0	0	0	10.8|10|	cell wall.pectin*esterases|cell wall|
GRMZM2G442593	AT5G53370.1	0	0	NA	NA	0	0	0	0	10.8|10|	cell wall.pectin*esterases|cell wall|
GRMZM2G455564	AT1G05310.1	0	0	1	1	21.3781	17.7987	21.4035	19.4304	10.8|10|	cell wall.pectin*esterases|cell wall|
GRMZM5G842022	AT5G09760.1	0	0	1	1	8.11956	9.99926	9.66408	9.0833	10.8|10|	cell wall.pectin*esterases|cell wall|
GRMZM2G128682	AT4G02330.1	-1.37228	0	0.0377787	1	3210.97	1875.12	1240.33	1197.58	10.8|10|	cell wall.pectin*esterases|cell wall|
GRMZM2G025182	AT4G02320.1	-1.95707	0	0.0140695	0.450501	46.458	36.6838	11.9653	13.8806	10.8|10|	cell wall.pectin*esterases|cell wall|
GRMZM2G164134	AT2G46930.1	-1.60985	-1.76642	0.0138718	0.0160238	276.324	288.868	90.5329	84.909	10.8|10|	cell wall.pectin*esterases|cell wall|
GRMZM2G118312	AT2G03220.1	6.73237	5.46638	1.58970474685856e-11	6.07135815375865e-08	4.88338	5.9713	519.239	264.006	10|	cell wall|
GRMZM2G020742	AT5G03760.1	3.8719	0	9.67114464356754e-06	0.0847335	16.3564	30.2072	239.467	147.474	10|	cell wall|
GRMZM5G859316	AT1G65680.1	2.58529	0	0.00614112	1	77.7229	71.7788	466.445	74.4081	10|	cell wall|
GRMZM2G028286	AT4G07960.1	2.41226	0	5.55094547336791e-05	1	183.101	451.725	974.659	596.869	10|	cell wall|
GRMZM2G137779	AT2G20370.1	1.64332	0	0.0442379	1	5.40213	11.2179	16.8754	11.1975	10|	cell wall|
GRMZM2G430995	AT2G20370.1	1.23668	0	0.0344301	1	74.8644	91.0351	176.422	110.383	10|	cell wall|
AC183932.3	NA	0	0	1	1	25.6565	30.2581	34.5808	23.7365	10|	cell wall|
AC185300.4	AT3G58800.1	0	0	1	1	229.731	198.611	174.011	187.987	10|	cell wall|
AC199765.4	NA	0	0	1	1	679.527	1208.32	666.704	484.477	10|	cell wall|
AC210669.3	NA	0	0	1	0.536899	26.2172	183.904	20.0949	25.7789	10|	cell wall|
AC219190.3	AT5G48050.1	0	0	1	1	96.0407	119.255	89.8137	70.6282	10|	cell wall|
AC233881.1	AT1G65680.1	0	0	NA	NA	0	0	0	0	10|	cell wall|
GRMZM2G003379	AT5G49720.1	0	0	1	1	23.3027	18.2983	29.4036	26.4346	10|	cell wall|
GRMZM2G003493	AT3G48530.1	0	0	0.990129	1	11.6976	17.2216	6.17482	11.6528	10|	cell wall|
GRMZM2G004699	AT5G13870.1	0	0	1	0.980531	47.4717	53.1777	29.0502	16.4142	10|	cell wall|
GRMZM2G004955	AT3G45970.1	0	0	0.30954	0.543647	6.82816	5.81516	1.41614	0.548806	10|	cell wall|
GRMZM2G005643	NA	0	0	NA	NA	0	0	0	0	10|	cell wall|
GRMZM2G007685	AT1G65680.1	0	0	NA	NA	0	0	0	0	10|	cell wall|
GRMZM2G007708	NA	0	0	NA	NA	0	0	0	0	10|	cell wall|
GRMZM2G008159	AT2G03220.1	0	0	1	1	1.21474	0.492591	0	0.519567	10|	cell wall|
GRMZM2G008773	AT5G62150.1	0	0	1	1	63.1158	38.4816	87.9181	57.4869	10|	cell wall|
GRMZM2G009471	AT1G20190.1	0	0	1	1	0	0.144957	0.232962	0.522916	10|	cell wall|
GRMZM2G010142	AT5G03760.1	0	0	0.785758	1	612.688	682.383	396.689	485.053	10|	cell wall|
GRMZM2G010804	AT3G58800.1	0	0	0.937317	1	67.7918	49.8976	96.3767	81.8373	10|	cell wall|
GRMZM2G013002	AT1G65680.1	0	0	0.571668	1	64.9168	72.6214	35.8524	46.6788	10|	cell wall|
GRMZM2G013671	AT1G65680.1	0	0	0.125619	0.0932424	87.1706	71.2918	36.8307	21.6692	10|	cell wall|
GRMZM2G015654	AT2G03220.1	0	0	1	0.696563	202.133	149.357	152.655	290.277	10|	cell wall|
GRMZM2G015983	AT2G03220.1	0	0	1	1	1023.71	1038.48	991.57	1025.58	10|	cell wall|
GRMZM2G019398	AT1G20190.1	0	0	0.153614	1	41.7601	50.0116	8.09835	25.4649	10|	cell wall|
GRMZM2G019986	AT1G31070.2	0	0	1	1	392.139	684.619	360.638	408.484	10|	cell wall|
GRMZM2G020852	AT1G65680.1	0	0	NA	NA	0	0	0	0	10|	cell wall|
GRMZM2G021621	AT1G65680.1	0	0	0.56544	0.751478	306.254	357.896	152.871	136.827	10|	cell wall|
GRMZM2G022224	AT3G48530.1	0	0	0.84485	1	16.761	13.9284	8.35012	12.1297	10|	cell wall|
GRMZM2G026956	AT1G65680.1	0	0	NA	NA	0	0	0	0	10|	cell wall|
GRMZM2G026980	AT2G18800.1	0	0	1	0.807729	552.656	705.747	589.416	319.659	10|	cell wall|
GRMZM2G027794	AT4G07960.1	0	0	0.805855	1	86.1215	70.5265	126.726	72.405	10|	cell wall|
GRMZM2G030531	AT2G37640.1	0	0	NA	NA	0	0	0	0	10|	cell wall|
GRMZM2G035189	AT1G20190.1	0	0	0.375176	0.556847	75.2319	75.9722	23.602	24.0097	10|	cell wall|
GRMZM2G039919	AT1G32170.1	0	0	1	1	5.63479	8.60598	4.90002	8.43763	10|	cell wall|
GRMZM2G044629	AT1G31070.2	0	0	0.435255	1	1388.82	1721.09	801.891	1096.91	10|	cell wall|
GRMZM2G051545	AT3G45970.1	0	0	1	1	72.8817	69.5055	80.5923	74.7354	10|	cell wall|
GRMZM2G053749	NA	0	0	NA	NA	0	0	0	0	10|	cell wall|
GRMZM2G056019	NA	0	0	NA	NA	0	0	0	0	10|	cell wall|
GRMZM2G056236	AT1G65680.1	0	0	0.746647	1	38.1699	47.5909	19.9673	30.1294	10|	cell wall|
GRMZM2G059785	AT1G65680.1	0	0	0.186231	0.640644	130.707	116.207	40.449	47.6269	10|	cell wall|
GRMZM2G060837	AT2G01850.1	0	0	0.864754	1	154.708	335.617	85.4604	145.873	10|	cell wall|
GRMZM2G060937	NA	0	0	NA	NA	0	0	0	0	10|	cell wall|
GRMZM2G062811	AT4G14130.1	0	0	1	1	0.91716	0.871167	0.232962	0	10|	cell wall|
GRMZM2G064174	AT1G20190.1	0	0	0.609981	1	14.2997	16.8386	3.46023	6.91396	10|	cell wall|
GRMZM2G064841	AT1G74910.2	0	0	1	1	2516.94	3019.19	2153.42	2485.55	10|	cell wall|
GRMZM2G066162	AT1G65610.1	0	0	1	1	0.14879	0.175899	0.52092	0	10|	cell wall|
GRMZM2G069332	AT1G20190.1	0	0	1	1	0.162707	0.320856	0.232962	0.522916	10|	cell wall|
GRMZM2G070271	AT2G01850.1	0	0	1	1	569.963	574.617	471.156	438.621	10|	cell wall|
GRMZM2G072121	AT3G03220.1	0	0	0.947556	0.259979	207.555	211.729	133.233	89.576	10|	cell wall|
GRMZM2G072886	AT1G65680.1	0	0	NA	NA	0	0	0	0	10|	cell wall|
GRMZM2G073260	AT1G65680.1	0	0	0.538195	0.472979	34.6117	46.3989	9.41517	10.0131	10|	cell wall|
GRMZM2G073373	AT1G20190.1	0	0	0.539155	1	4.50913	4.74	0.78523	2.61458	10|	cell wall|
GRMZM2G074792	AT4G07960.1	0	0	1	0.16551	288.53	548.275	327.308	224.608	10|	cell wall|
GRMZM2G076157	AT5G48070.1	0	0	1	1	0.743952	0.202677	0	0.522916	10|	cell wall|
GRMZM2G079574	NA	0	0	1	1	0.446371	0	0	0.548806	10|	cell wall|
GRMZM2G080696	AT2G03220.1	0	0	1	0.717112	7.33703	5.06228	4.33477	0.522916	10|	cell wall|
GRMZM2G088791	AT1G20190.1	0	0	0.914415	1	12.1025	11.3811	5.0573	10.7172	10|	cell wall|
GRMZM2G089699	AT1G65680.1	0	0	NA	NA	0	0	0	0	10|	cell wall|
GRMZM2G091191	AT3G23730.1	0	0	1	1	19.9521	19.381	15.7531	14.7534	10|	cell wall|
GRMZM2G093999	AT5G22740.1	0	0	1	1	6.85257	3.81242	3.83211	3.76062	10|	cell wall|
GRMZM2G094523	AT1G69530.4	0	0	1	NA	0.297581	0	0.52092	0	10|	cell wall|
GRMZM2G094990	AT1G65680.1	0	0	0.910948	1	94.4684	71.0696	50.9237	43.7551	10|	cell wall|
GRMZM2G095204	AT1G65680.1	0	0	NA	NA	0	0	0	0	10|	cell wall|
GRMZM2G095968	AT3G45970.1	0	0	1	1	789.215	832.189	850.226	706.141	10|	cell wall|
GRMZM2G096268	AT2G03220.1	0	0	1	0.262863	21.4505	29.0744	13.3289	9.04491	10|	cell wall|
GRMZM2G097229	AT1G65680.1	0	0	0.143676	1	176.321	91.7168	49.6006	51.731	10|	cell wall|
GRMZM2G099088	AT5G03760.1	0	0	1	1	32.4041	26.4762	27.1651	19.1707	10|	cell wall|
GRMZM2G099092	AT4G30380.1	0	0	1	1	2.49906	9.32861	0.871574	29.2638	10|	cell wall|
GRMZM2G099101	AT5G49720.1	0	0	0.283792	1	116.336	104.465	54.0184	91.6131	10|	cell wall|
GRMZM2G100597	AT5G03760.1	0	0	NA	NA	0	0	0	0	10|	cell wall|
GRMZM2G100931	AT1G65680.1	0	0	0.139918	1	16.855	15.6972	3.24321	5.80386	10|	cell wall|
GRMZM2G103128	AT2G03220.1	0	0	1	1	939.027	796.635	711.178	883.802	10|	cell wall|
GRMZM2G103672	AT1G65680.1	0	0	1	1	10.3375	10.1766	10.0147	4.75133	10|	cell wall|
GRMZM2G104032	AT1G14100.1	0	0	0.272044	0.125688	108.706	118.914	48.3634	42.8113	10|	cell wall|
GRMZM2G105631	AT5G22740.1	0	0	0.381708	0.3991	431.73	609.018	201.88	216.942	10|	cell wall|
GRMZM2G106899	AT2G37640.1	0	0	NA	NA	0	0	0	0	10|	cell wall|
GRMZM2G107754	NA	0	0	NA	NA	0	0	0	0	10|	cell wall|
GRMZM2G109973	AT1G65680.1	0	0	NA	NA	0	0	0	0	10|	cell wall|
GRMZM2G110013	AT1G65680.1	0	0	NA	NA	0	0	0	0	10|	cell wall|
GRMZM2G110025	AT1G65680.1	0	0	NA	NA	0	0	0	0	10|	cell wall|
GRMZM2G110299	AT4G13080.1	0	0	1	NA	0	0	0.287958	0	10|	cell wall|
GRMZM2G110735	AT5G49720.1	0	0	0.624815	1	1740.96	1923.35	998.417	1177.45	10|	cell wall|
GRMZM2G112190	AT1G14720.1	0	0	1	1	1.36353	0.955666	0.575916	0	10|	cell wall|
GRMZM2G112198	AT1G14720.1	0	0	1	1	6.40962	6.59909	4.62801	5.75787	10|	cell wall|
GRMZM2G112619	AT4G28850.1	0	0	0.666356	1	69.5474	92.4579	29.418	39.1183	10|	cell wall|
GRMZM2G113761	AT3G44990.1	0	0	1	1	27.9257	39.8442	47.5391	31.3114	10|	cell wall|
GRMZM2G114322	AT3G45970.1	0	0	1	1	45.2683	58.9929	54.1469	105.407	10|	cell wall|
GRMZM2G115772	AT5G03760.1	0	0	1	1	134.732	157.098	114.334	150.786	10|	cell wall|
GRMZM2G115909	AT1G20190.1	0	0	0.163095	0.583803	6.39229	70.4647	0.840226	24.2412	10|	cell wall|
GRMZM2G118579	AT3G44990.1	0	0	NA	NA	0	0	0	0	10|	cell wall|
GRMZM2G118873	AT2G45110.1	0	0	1	1	0.14879	0.144957	0.232962	0	10|	cell wall|
GRMZM2G119783	AT5G57560.1	0	0	0.0931826	0.142184	769.588	987.93	252.116	307.596	10|	cell wall|
GRMZM2G121308	AT2G45110.1	0	0	1	NA	0.325414	0	0.465924	0	10|	cell wall|
GRMZM2G121631	NA	0	0	NA	NA	0	0	0	0	10|	cell wall|
GRMZM2G126196	AT5G39280.1	0	0	NA	NA	0	0	0	0	10|	cell wall|
GRMZM2G127029	AT1G12560.1	0	0	0.158633	0.753566	23.7308	17.6928	4.42639	4.75802	10|	cell wall|
GRMZM2G127072	AT3G45970.1	0	0	1	1	507.867	475.649	670.369	484.346	10|	cell wall|
GRMZM2G127106	NA	0	0	NA	NA	0	0	0	0	10|	cell wall|
GRMZM2G127184	AT2G03220.1	0	0	0.104049	0.120195	58.471	59.7489	21.2812	19.093	10|	cell wall|
GRMZM2G127236	AT1G65680.1	0	0	NA	NA	0	0	0	0	10|	cell wall|
GRMZM2G130046	AT3G25140.1	0	0	0.434385	1	1346.72	765.997	746.031	702.919	10|	cell wall|
GRMZM2G139431	NA	0	0	NA	NA	0	0	0	0	10|	cell wall|
GRMZM2G139513	NA	0	0	NA	NA	0	0	0	0	10|	cell wall|
GRMZM2G139517	NA	0	0	NA	NA	0	0	0	0	10|	cell wall|
GRMZM2G139695	AT2G37640.1	0	0	NA	NA	0	0	0	0	10|	cell wall|
GRMZM2G142857	AT4G30270.1	0	0	1	0.506506	5.77271	8.26382	2.77729	1.59464	10|	cell wall|
GRMZM2G143473	AT4G28850.1	0	0	0.102112	0.10821	43.7876	45.9769	5.8763	4.73213	10|	cell wall|
GRMZM2G144856	AT1G65680.1	0	0	NA	NA	0	0	0	0	10|	cell wall|
GRMZM2G144898	AT1G65680.1	0	0	NA	NA	0	0	0	0	10|	cell wall|
GRMZM2G146540	AT1G20190.1	0	0	0.224918	1	11.1235	11.3769	2.86363	12.2692	10|	cell wall|
GRMZM2G146551	AT1G65680.1	0	0	NA	NA	0	0	0	0	10|	cell wall|
GRMZM2G147849	AT5G49720.1	0	0	0.85576	0.988184	1958.13	2046.92	1220.04	1189.96	10|	cell wall|
GRMZM2G148485	AT2G45110.1	0	0	1	1	0.162707	2.38405	0.52092	1.59129	10|	cell wall|
GRMZM2G154178	AT2G45110.1	0	0	0.338406	0.117635	187.235	235.399	90.1872	74.9656	10|	cell wall|
GRMZM2G155729	AT2G35020.1	0	0	1	1	185.186	289.592	382.113	314.357	10|	cell wall|
GRMZM2G160314	AT1G20190.1	0	0	0.535042	0.860953	38.8261	34.6962	9.00656	8.46352	10|	cell wall|
GRMZM2G164785	AT1G65680.1	0	0	NA	NA	0	0	0	0	10|	cell wall|
GRMZM2G166597	AT5G18070.1	0	0	1	1	246.762	219.826	198.585	179.91	10|	cell wall|
GRMZM2G166944	AT5G57550.1	0	0	0.74833	1	6.49224	5.79862	21.6187	5.77462	10|	cell wall|
GRMZM2G169967	AT4G28250.1	0	0	0.451202	1	27.4259	20.2068	12.096	13.8255	10|	cell wall|
GRMZM2G173759	AT4G31590.1	0	0	0.950808	0.885963	67.0478	78.2305	44.5855	38.0374	10|	cell wall|
GRMZM2G173826	AT1G20190.1	0	0	0.0873093	0.232851	130.597	100.446	51.2731	39.6211	10|	cell wall|
GRMZM2G174855	AT1G11545.1	0	0	0.732182	1	108.494	149.061	45.1621	56.1982	10|	cell wall|
GRMZM2G176595	AT1G65680.1	0	0	0.711038	1	46.4182	84.1228	25.0679	83.6469	10|	cell wall|
GRMZM2G177391	AT1G65680.1	0	0	NA	NA	0	0	0	0	10|	cell wall|
GRMZM2G178025	AT1G65610.1	0	0	1	0.449858	1292.54	1478.51	975.169	718.295	10|	cell wall|
GRMZM2G178254	AT1G74910.2	0	0	1	1	346.885	456.096	412.871	436.6	10|	cell wall|
GRMZM2G178880	AT5G03760.1	0	0	0.308644	1	35.4303	52.5412	10.7189	23.6924	10|	cell wall|
GRMZM2G180870	NA	0	0	1	1	19.6963	17.1456	18.444	7.49536	10|	cell wall|
GRMZM2G181202	AT1G65680.1	0	0	NA	NA	0	0	0	0	10|	cell wall|
GRMZM2G303937	AT1G20190.1	0	0	0.748926	1	14.7086	14.6233	4.58599	7.93725	10|	cell wall|
GRMZM2G319798	AT1G14720.1	0	0	0.187743	0.766295	16.329	19.9141	6.01522	7.39514	10|	cell wall|
GRMZM2G327266	AT2G45110.1	0	0	1	1	63.1093	69.6301	32.6281	54.5803	10|	cell wall|
GRMZM2G332548	AT2G20370.1	0	0	0.0523102	1	78.1221	98.332	187.603	101.254	10|	cell wall|
GRMZM2G333274	AT2G03220.1	0	0	1	0.390858	18.5059	30.9307	10.894	89.5924	10|	cell wall|
GRMZM2G333361	AT2G15390.2	0	0	0.679485	1	0	0	1.61776	1.59129	10|	cell wall|
GRMZM2G334142	AT5G03760.1	0	0	1	1	62.8258	114.463	70.0253	83.7928	10|	cell wall|
GRMZM2G339122	AT1G69530.3	0	0	0.555249	0.648715	60.5714	78.0253	28.3382	27.0245	10|	cell wall|
GRMZM2G340447	AT4G30380.1	0	0	NA	NA	0	0	0	0	10|	cell wall|
GRMZM2G342246	AT1G65680.1	0	0	1	1	17.6702	23.2662	17.9385	83.6135	10|	cell wall|
GRMZM2G356273	AT3G03220.1	0	0	0.640006	0.527433	32.2161	24.6309	16.6343	9.05406	10|	cell wall|
GRMZM2G359799	AT1G20190.1	0	0	0.789482	1	8.54457	7.42503	2.39771	3.76397	10|	cell wall|
GRMZM2G368886	AT2G37640.1	0	0	0.447535	1	31.413	29.0671	14.0383	26.134	10|	cell wall|
GRMZM2G374248	AT1G20190.1	0	0	0.884475	0.858783	28.7283	39.8581	10.7054	11.7012	10|	cell wall|
GRMZM2G387087	AT1G14100.1	0	0	1	1	3.29806	2.529	0.863873	0.522916	10|	cell wall|
GRMZM2G388684	AT2G36870.1	0	0	0.75834	1	32.7458	23.2285	7.19785	29.4127	10|	cell wall|
GRMZM2G392125	AT5G57560.1	0	0	1	0.454759	24.8533	144.532	41.6874	29.8495	10|	cell wall|
GRMZM2G401975	AT1G65680.1	0	0	0.177342	0.639867	81.7685	88.8448	20.9428	27.8723	10|	cell wall|
GRMZM2G401983	AT1G65680.1	0	0	1	1	3.19785	4.92138	1.61776	2.66301	10|	cell wall|
GRMZM2G404762	AT2G03220.1	0	0	0.399932	0.688689	18.3361	24.6471	6.33981	8.38919	10|	cell wall|
GRMZM2G405567	AT5G03760.1	0	0	0.721597	1	209.587	251.967	142.88	197.815	10|	cell wall|
GRMZM2G409286	AT1G65680.1	0	0	NA	NA	0	0	0	0	10|	cell wall|
GRMZM2G413006	AT5G57560.1	0	0	0.871485	1	25.9772	32.8586	8.91548	11.2919	10|	cell wall|
GRMZM2G413044	AT2G36870.1	0	0	0.335198	1	28.7695	26.1188	10.583	27.083	10|	cell wall|
GRMZM2G414779	AT1G20190.1	0	0	0.193165	0.197688	41.2473	50.8724	16.7915	16.9922	10|	cell wall|
GRMZM2G424112	AT5G62150.1	0	0	1	1	0.740536	0.81761	2.20137	0.522916	10|	cell wall|
GRMZM2G434514	AT4G25433.1	0	0	0.494804	1	14.9271	18.3544	6.93409	20.1989	10|	cell wall|
GRMZM2G436950	AT2G03220.1	0	0	1	1	0	0.378576	0.575916	0	10|	cell wall|
GRMZM2G443715	AT5G03760.1	0	0	1	1	10.2069	30.3874	5.58834	7.3851	10|	cell wall|
GRMZM2G445169	AT2G37640.1	0	0	1	1	15.5535	35.3707	15.2158	22.6064	10|	cell wall|
GRMZM2G450546	AT1G20190.1	0	0	0.664608	0.175327	22.087	24.0455	8.25267	4.83235	10|	cell wall|
GRMZM2G469689	AT1G20190.1	0	0	0.727537	1	12.7666	15.447	2.63595	7.05681	10|	cell wall|
GRMZM2G469701	AT1G20190.1	0	0	1	1	10.2335	12.2693	5.03365	11.2401	10|	cell wall|
GRMZM2G472708	AT5G64940.2	0	0	0.905009	1	3.18393	3.01886	0.92657	0.519567	10|	cell wall|
GRMZM2G474194	AT1G65680.1	0	0	1	1	79.3687	76.7722	90.0511	209.979	10|	cell wall|
GRMZM2G515150	AT5G18070.1	0	0	1	1	0.754453	0.320856	0	0	10|	cell wall|
GRMZM2G703790	NA	0	0	NA	NA	0	0	0	0	10|	cell wall|
GRMZM5G806735	AT2G03220.1	0	0	NA	NA	0	0	0	0	10|	cell wall|
GRMZM5G817350	NA	0	0	1	NA	0.297581	0	0	0	10|	cell wall|
GRMZM5G845080	AT4G13080.1	0	0	NA	NA	0	0	0	0	10|	cell wall|
GRMZM5G871013	AT2G39700.1	0	0	NA	NA	0	0	0	0	10|	cell wall|
GRMZM5G875445	NA	0	0	0.13399	0.186615	35.4737	29.4628	13.2739	8.43763	10|	cell wall|
GRMZM5G886185	AT5G57530.1	0	0	1	1	83.7882	83.1188	50.5692	35.7018	10|	cell wall|
GRMZM5G870571	AT2G03220.1	-1.46587	0	0.0441796	1	73.9616	64.7018	26.7754	39.5642	10|	cell wall|
GRMZM2G470010	AT1G14100.1	-1.50533	0	0.0232551	0.536496	233.204	216.626	82.1459	107.006	10|	cell wall|
GRMZM2G063566	AT5G57560.1	-1.62936	0	0.0449028	0.3661	439.177	647.64	141.956	241.071	10|	cell wall|
GRMZM2G405622	AT1G65680.1	-1.73423	0	0.0483581	0.814763	31.9776	29.3302	9.61151	12.6468	10|	cell wall|
GRMZM2G030173	AT2G06850.1	-1.86773	0	0.00440267	0.122223	151.722	111.773	41.5725	39.4399	10|	cell wall|
GRMZM2G332412	AT1G20190.1	-2.14827	0	0.048549	0.29053	99.7067	70.3414	22.4921	21.2331	10|	cell wall|
GRMZM2G082520	AT1G65680.1	-2.34864	0	5.89722590847412e-05	0.916649	395.857	520.825	77.7188	283.885	10|	cell wall|
GRMZM2G364748	AT5G57540.1	-1.77053	-1.59924	0.00414933	0.0259042	1538.64	1749.82	450.977	577.53	10|	cell wall|
GRMZM2G021427	AT1G65680.1	-1.96193	-1.78794	0.00130088	0.0179602	225.304	237.006	57.832	68.6337	10|	cell wall|
GRMZM2G149605	AT5G56320.1	-1.56731	-1.87876	0.0213566	0.0146916	156.622	121.491	52.8501	33.0355	10|	cell wall|
GRMZM5G858456	AT2G03220.1	0	-1.9806	0.683751	0.00444786	327.271	346.429	181.469	87.7794	10|	cell wall|
GRMZM2G104651	AT5G57550.1	-1.91001	-2.07179	0.00188615	0.002007	219.097	245.567	58.2999	58.4118	10|	cell wall|
GRMZM2G361064	NA	0	-2.14057	0.339915	0.0151913	21.6182	63.7387	11.1063	14.4553	10|	cell wall|
GRMZM2G091118	AT3G23730.1	0	-2.30165	0.069083	0.00544465	68.2279	65.3456	23.894	13.2541	10|	cell wall|
GRMZM2G135286	AT2G24630.1	-1.49602	-2.45956	0.0281589	7.44570191368007e-05	303.689	314.75	107.667	57.2224	10|	cell wall|
GRMZM2G142685	AT2G24630.1	-1.73776	-2.4746	0.00391823	1.84405445843177e-05	1287.2	1486.38	385.946	267.424	10|	cell wall|
GRMZM2G016338	AT2G20370.1	0	-2.6424	0.0639366	0.0122234	32.8162	30.1927	10.2535	4.83569	10|	cell wall|
GRMZM2G091303	AT3G23730.1	-1.90461	-2.71819	0.00354643	4.76044861082754e-05	128.188	149.069	34.2375	22.6532	10|	cell wall|
GRMZM2G066862	AT1G62980.1	0	-3.15596	0.105952	0.00817291	23.534	42.6404	5.01001	4.78391	10|	cell wall|
GRMZM5G816155	AT2G20370.1	0	-3.23988	0.31292	0.00549536	21.174	24.945	9.52571	2.64047	10|	cell wall|
GRMZM2G471594	AT2G03220.1	-2.18339	-3.51257	0.0174784	0.00405994	25.0876	23.8333	5.52323	2.08831	10|	cell wall|
GRMZM5G857459	AT2G03210.1	0	-4.02684	1	0.00315536	42.2766	60.4559	26.3786	3.70884	10|	cell wall|
AC234190.1	AT3G09220.1	0	0	1	1	78.2248	354.689	123.346	664.817	10|16|	cell wall|secondary metabolism|
GRMZM2G042607	AT1G26810.1	0	0	1	1	164.36	163.338	185.607	224.271	10|26|	cell wall|misc|
GRMZM2G139691	AT5G16890.1	0	0	1	1	118.467	148.479	187.024	173.496	10|26|	cell wall|misc|
GRMZM2G164072	AT1G26810.1	0	0	0.99934	1	382.241	395.058	254.166	306.415	10|26|	cell wall|misc|
AC203019.3	AT1G74800.1	3.00486	3.15347	3.55185276396971e-05	0.00965305	3.93497	1.54382	31.586	13.7369	10|26|29|	cell wall|misc|protein|
AC206332.3	NA	3.72276	0	0.00018098	0.341588	8.30339	29.4492	109.627	100.125	10|26|29|	cell wall|misc|protein|
GRMZM2G054350	AT5G62620.2	0	0	1	1	171.162	184.628	224.355	150.747	10|26|29|	cell wall|misc|protein|
GRMZM2G174766	AT3G12120.2	10.8234	9.04695	3.12442220718819e-15	3.51042130547006e-09	0.442955	0.175899	802.67	93.0391	11.2|11|	lipid metabolism.FA desaturation|lipid metabolism|
GRMZM2G056252	AT3G12120.2	0	0	1	1	2922.12	2973.75	5050.29	4518.05	11.2|11|	lipid metabolism.FA desaturation|lipid metabolism|
GRMZM2G074401	AT5G05580.1	0	0	0.606303	0.9478	292.772	515.083	165.607	262.07	11.2|11|	lipid metabolism.FA desaturation|lipid metabolism|
GRMZM2G078569	AT4G30950.1	0	0	1	1	232.565	252.923	508.301	331.604	11.2|11|	lipid metabolism.FA desaturation|lipid metabolism|
GRMZM2G128971	AT5G05580.1	0	0	1	0.772004	132.918	364.238	82.3077	109.271	11.2|11|	lipid metabolism.FA desaturation|lipid metabolism|
GRMZM2G129209	AT5G05580.1	0	0	1	1	20.0424	18.4755	19.0556	13.8605	11.2|11|	lipid metabolism.FA desaturation|lipid metabolism|
GRMZM2G161792	AT3G12120.2	0	0	1	1	1.19032	0.320856	0.863873	0.519567	11.2|11|	lipid metabolism.FA desaturation|lipid metabolism|
GRMZM2G354558	AT5G05580.1	0	0	0.756634	1	17.1205	14.2789	8.68494	10.5518	11.2|11|	lipid metabolism.FA desaturation|lipid metabolism|
GRMZM2G169261	AT3G12120.2	-2.25067	0	0.0340538	1	344.577	1010.88	72.4046	1441.56	11.2|11|	lipid metabolism.FA desaturation|lipid metabolism|
GRMZM2G169240	AT3G12120.2	-2.76997	0	0.0101373	1	346.756	787.652	50.8369	1340.09	11.2|11|	lipid metabolism.FA desaturation|lipid metabolism|
GRMZM2G064701	NA	0	0	1	1	104.72	73.4292	142.561	72.4242	11.2|35|11|	lipid metabolism.FA desaturation|not assigned|lipid metabolism|
GRMZM2G180732	AT2G38010.1	2.10694	0	0.0340525	1	816.932	1301.83	3519.15	1839.36	11.8.1|11|11.8|	lipid metabolism.exotics (steroids, squalene etc).sphingolipids|lipid metabolism|lipid metabolism.exotics (steroids, squalene etc)|
GRMZM2G010202	AT5G23670.2	0	0	1	1	552.978	600.767	712.33	842.822	11.8.1|11|11.8|	lipid metabolism.exotics (steroids, squalene etc).sphingolipids|lipid metabolism|lipid metabolism.exotics (steroids, squalene etc)|
GRMZM2G030862	AT5G23670.2	0	0	1	1	0.740536	0.672654	0	0	11.8.1|11|11.8|	lipid metabolism.exotics (steroids, squalene etc).sphingolipids|lipid metabolism|lipid metabolism.exotics (steroids, squalene etc)|
GRMZM2G040833	AT2G38320.1	0	0	1	1	6.05358	3.89692	5.15663	4.23176	11.8.1|11|11.8|	lipid metabolism.exotics (steroids, squalene etc).sphingolipids|lipid metabolism|lipid metabolism.exotics (steroids, squalene etc)|
GRMZM2G055854	AT5G23670.2	0	0	1	NA	0	0	0.638612	0	11.8.1|11|11.8|	lipid metabolism.exotics (steroids, squalene etc).sphingolipids|lipid metabolism|lipid metabolism.exotics (steroids, squalene etc)|
GRMZM2G061419	AT2G19880.2	0	0	1	1	712.058	695.39	525.359	481.354	11.8.1|11|11.8|	lipid metabolism.exotics (steroids, squalene etc).sphingolipids|lipid metabolism|lipid metabolism.exotics (steroids, squalene etc)|
GRMZM2G067257	AT5G23670.2	0	0	1	1	0.488121	1.36376	1.91341	1.56205	11.8.1|11|11.8|	lipid metabolism.exotics (steroids, squalene etc).sphingolipids|lipid metabolism|lipid metabolism.exotics (steroids, squalene etc)|
GRMZM2G127754	AT2G19880.1	0	0	NA	NA	0	0	0	0	11.8.1|11|11.8|	lipid metabolism.exotics (steroids, squalene etc).sphingolipids|lipid metabolism|lipid metabolism.exotics (steroids, squalene etc)|
GRMZM2G152888	AT5G23670.2	0	0	0.567211	1	352.473	364.359	579.044	487.6	11.8.1|11|11.8|	lipid metabolism.exotics (steroids, squalene etc).sphingolipids|lipid metabolism|lipid metabolism.exotics (steroids, squalene etc)|
GRMZM2G370377	AT5G23670.2	0	0	1	1	0.442955	0.144957	0	0	11.8.1|11|11.8|	lipid metabolism.exotics (steroids, squalene etc).sphingolipids|lipid metabolism|lipid metabolism.exotics (steroids, squalene etc)|
GRMZM5G891276	AT5G23670.2	0	0	1	1	0.768369	0.72621	0.232962	0	11.8.1|11|11.8|	lipid metabolism.exotics (steroids, squalene etc).sphingolipids|lipid metabolism|lipid metabolism.exotics (steroids, squalene etc)|
GRMZM2G142030	NA	0	0	1	1	391.145	594.985	759.471	812.325	11.8.1|35|11|11.8|	lipid metabolism.exotics (steroids, squalene etc).sphingolipids|not assigned|lipid metabolism|lipid metabolism.exotics (steroids, squalene etc)|
GRMZM2G061969	AT3G15730.1	1.4691	0	0.0444258	0.847466	1711.69	2134.7	4738.8	3916.64	11.9|11|	lipid metabolism.lipid degradation|lipid metabolism|
GRMZM2G054559	AT3G15730.1	0	0	1	1	1345.92	2746.12	2608.55	2283.44	11.9|11|	lipid metabolism.lipid degradation|lipid metabolism|
GRMZM2G401664	AT4G38690.1	0	0	1	1	490.62	426.041	536.418	416.205	11.9|11|	lipid metabolism.lipid degradation|lipid metabolism|
GRMZM2G433847	AT4G38690.1	0	0	1	1	14.5296	19.5871	21.2019	12.7662	11.9|11|	lipid metabolism.lipid degradation|lipid metabolism|
GRMZM2G438378	AT3G15730.1	0	0	0.964776	NA	0	0	3.14092	0	11.9|11|	lipid metabolism.lipid degradation|lipid metabolism|
GRMZM2G442551	AT1G52570.1	0	0	1	1	800.136	981.253	910.41	1028.13	11.9|11|	lipid metabolism.lipid degradation|lipid metabolism|
GRMZM2G014329	AT2G44970.2	0	0	1	1	201.52	154.122	165.863	157.829	11.9|11|	lipid metabolism.lipid degradation|lipid metabolism|
GRMZM2G023335	NA	0	0	0.749678	1	430.709	717.529	939.448	886.024	11.9|11|	lipid metabolism.lipid degradation|lipid metabolism|
GRMZM2G038617	AT2G39400.1	0	0	NA	NA	0	0	0	0	11.9|11|	lipid metabolism.lipid degradation|lipid metabolism|
GRMZM2G043340	AT3G15730.1	0	0	0.761476	NA	0	0	2.17772	0	11.9|11|	lipid metabolism.lipid degradation|lipid metabolism|
GRMZM2G044060	AT3G18860.1	0	0	1	1	803.862	920.333	924.551	826.138	11.9|11|	lipid metabolism.lipid degradation|lipid metabolism|
GRMZM2G045714	AT1G73920.2	0	0	1	1	620.829	458.005	507.933	520.01	11.9|11|	lipid metabolism.lipid degradation|lipid metabolism|
GRMZM2G047995	AT5G18640.1	0	0	1	1	2714.66	3443.38	3266.76	3306.52	11.9|11|	lipid metabolism.lipid degradation|lipid metabolism|
GRMZM2G070429	AT5G18640.1	0	0	1	1	604.915	470.356	567.23	576.898	11.9|11|	lipid metabolism.lipid degradation|lipid metabolism|
GRMZM2G085641	AT2G44970.2	0	0	1	1	59.6333	80.3972	96.0642	91.4118	11.9|11|	lipid metabolism.lipid degradation|lipid metabolism|
GRMZM2G088286	AT2G39420.1	0	0	NA	NA	0	0	0	0	11.9|11|	lipid metabolism.lipid degradation|lipid metabolism|
GRMZM2G130864	AT5G01330.1	0	0	1	1	2.45731	2.81475	4.83732	3.70214	11.9|11|	lipid metabolism.lipid degradation|lipid metabolism|
GRMZM2G145814	AT5G18640.1	0	0	1	1	390.894	461.083	481.238	492.697	11.9|11|	lipid metabolism.lipid degradation|lipid metabolism|
GRMZM2G166753	AT2G44970.2	0	0	1	1	234.271	181.666	182.847	200.362	11.9|11|	lipid metabolism.lipid degradation|lipid metabolism|
GRMZM2G172098	AT2G39420.1	0	0	1	1	302.027	269.936	384.369	376.469	11.9|11|	lipid metabolism.lipid degradation|lipid metabolism|
GRMZM2G318860	AT1G31480.1	0	0	1	1	925.231	969.429	1136.83	1169.67	11.9|11|	lipid metabolism.lipid degradation|lipid metabolism|
GRMZM2G319603	AT3G15730.1	0	0	1	1	0.885911	0.610769	0.52092	1.04248	11.9|11|	lipid metabolism.lipid degradation|lipid metabolism|
GRMZM2G461040	AT5G18640.1	0	0	1	1	51.5757	43.0874	59.9019	44.3648	11.9|11|	lipid metabolism.lipid degradation|lipid metabolism|
GRMZM2G479112	AT2G26870.1	0	0	1	1	303.27	222.533	272.838	133.101	11.9|11|	lipid metabolism.lipid degradation|lipid metabolism|
GRMZM5G882821	AT5G18630.2	0	0	1	1	102.854	129.802	116.902	138.194	11.9|11|	lipid metabolism.lipid degradation|lipid metabolism|
GRMZM5G893603	AT1G59720.1	0	0	1	1	27.2959	30.6671	25.1465	27.4061	11.9|11|	lipid metabolism.lipid degradation|lipid metabolism|
GRMZM2G057136	AT5G14180.1	9.3098	Inf	1.88536912222166e-11	1.3474519851503e-12	1.3462	0	854.356	419.057	11.9|11|11.9.2|	lipid metabolism.lipid degradation|lipid metabolism|lipid metabolism.lipid degradation.lipases|
GRMZM2G154687	AT4G18550.1	4.37653	4.11526	9.59428943324851e-12	5.06855278998085e-08	9.03622	2.73442	187.695	47.3893	11.9|11|11.9.2|	lipid metabolism.lipid degradation|lipid metabolism|lipid metabolism.lipid degradation.lipases|
GRMZM2G359904	AT1G06800.1	2.55768	2.7077	0.000774676	0.0394878	5.47854	1.86468	32.2555	12.1815	11.9|11|11.9.2|	lipid metabolism.lipid degradation|lipid metabolism|lipid metabolism.lipid degradation.lipases|
GRMZM2G156126	AT3G61680.1	2.19601	0	0.00014413	1	51.6341	64.6082	236.593	75.3896	11.9|11|11.9.2|	lipid metabolism.lipid degradation|lipid metabolism|lipid metabolism.lipid degradation.lipases|
GRMZM2G034197	AT3G61680.1	1.62008	0	0.00510455	1	118.783	170.108	365.127	201.303	11.9|11|11.9.2|	lipid metabolism.lipid degradation|lipid metabolism|lipid metabolism.lipid degradation.lipases|
AC231411.1	NA	0	0	NA	NA	0	0	0	0	11.9|11|11.9.2|	lipid metabolism.lipid degradation|lipid metabolism|lipid metabolism.lipid degradation.lipases|
AC233916.1	AT1G05800.1	0	0	1	1	1.04862	0.175899	0.287958	0	11.9|11|11.9.2|	lipid metabolism.lipid degradation|lipid metabolism|lipid metabolism.lipid degradation.lipases|
GRMZM2G011141	AT4G16070.1	0	0	1	1	1058.27	911.318	1139.47	1271.5	11.9|11|11.9.2|	lipid metabolism.lipid degradation|lipid metabolism|lipid metabolism.lipid degradation.lipases|
GRMZM2G021807	AT4G18550.1	0	0	1	1	2.34319	0	0.552268	1.64642	11.9|11|11.9.2|	lipid metabolism.lipid degradation|lipid metabolism|lipid metabolism.lipid degradation.lipases|
GRMZM2G023049	AT4G16070.1	0	0	1	1	207.922	177.866	196.796	194.439	11.9|11|11.9.2|	lipid metabolism.lipid degradation|lipid metabolism|lipid metabolism.lipid degradation.lipases|
GRMZM2G039792	AT3G14075.2	0	0	1	1	503.053	468.453	462.372	505.811	11.9|11|11.9.2|	lipid metabolism.lipid degradation|lipid metabolism|lipid metabolism.lipid degradation.lipases|
GRMZM2G047533	AT5G14180.1	0	0	0.205017	1	59.655	33.8758	24.6231	37.5937	11.9|11|11.9.2|	lipid metabolism.lipid degradation|lipid metabolism|lipid metabolism.lipid degradation.lipases|
GRMZM2G055501	AT2G42450.1	0	0	0.969461	1	18.8784	18.336	27.5548	27.0227	11.9|11|11.9.2|	lipid metabolism.lipid degradation|lipid metabolism|lipid metabolism.lipid degradation.lipases|
GRMZM2G059693	NA	0	0	1	1	1059.26	2024.42	1108.15	1155.74	11.9|11|11.9.2|	lipid metabolism.lipid degradation|lipid metabolism|lipid metabolism.lipid degradation.lipases|
GRMZM2G064352	AT2G42450.1	0	0	1	1	22.3946	20.222	26.1072	23.181	11.9|11|11.9.2|	lipid metabolism.lipid degradation|lipid metabolism|lipid metabolism.lipid degradation.lipases|
GRMZM2G064594	AT2G15230.1	0	0	1	1	233.462	350.118	189.876	476.986	11.9|11|11.9.2|	lipid metabolism.lipid degradation|lipid metabolism|lipid metabolism.lipid degradation.lipases|
GRMZM2G085402	AT4G16070.1	0	0	1	1	330.441	306.458	351.667	338.087	11.9|11|11.9.2|	lipid metabolism.lipid degradation|lipid metabolism|lipid metabolism.lipid degradation.lipases|
GRMZM2G097704	AT4G16820.1	0	0	0.629338	0.064489	456.264	1624.46	171.22	238.474	11.9|11|11.9.2|	lipid metabolism.lipid degradation|lipid metabolism|lipid metabolism.lipid degradation.lipases|
GRMZM2G117627	AT1G05800.1	0	0	1	1	3.04198	43.0814	0.78523	5.87818	11.9|11|11.9.2|	lipid metabolism.lipid degradation|lipid metabolism|lipid metabolism.lipid degradation.lipases|
GRMZM2G124759	AT4G18550.1	0	0	NA	1	0	0.202677	0	0	11.9|11|11.9.2|	lipid metabolism.lipid degradation|lipid metabolism|lipid metabolism.lipid degradation.lipases|
GRMZM2G148913	AT3G07400.1	0	0	1	1	2099.43	2047.18	2149.25	2248.55	11.9|11|11.9.2|	lipid metabolism.lipid degradation|lipid metabolism|lipid metabolism.lipid degradation.lipases|
GRMZM2G153232	AT3G14075.2	0	0	1	1	18.7092	17.1626	12.0748	20.6283	11.9|11|11.9.2|	lipid metabolism.lipid degradation|lipid metabolism|lipid metabolism.lipid degradation.lipases|
GRMZM2G153672	AT4G18550.1	0	0	0.767842	1	18.8822	16.0878	6.31616	8.88957	11.9|11|11.9.2|	lipid metabolism.lipid degradation|lipid metabolism|lipid metabolism.lipid degradation.lipases|
GRMZM2G165179	AT4G10955.2	0	0	1	1	66.2435	74.0043	50.6228	55.1329	11.9|11|11.9.2|	lipid metabolism.lipid degradation|lipid metabolism|lipid metabolism.lipid degradation.lipases|
GRMZM2G169562	AT4G16070.1	0	0	0.141859	1	2166.57	1661.96	896.475	1284.85	11.9|11|11.9.2|	lipid metabolism.lipid degradation|lipid metabolism|lipid metabolism.lipid degradation.lipases|
GRMZM2G172794	AT2G39420.1	0	0	1	1	57.3569	37.5794	43.4591	40.5741	11.9|11|11.9.2|	lipid metabolism.lipid degradation|lipid metabolism|lipid metabolism.lipid degradation.lipases|
GRMZM2G174860	AT4G16820.1	0	0	1	1	8.92235	28.61	9.15856	16.0941	11.9|11|11.9.2|	lipid metabolism.lipid degradation|lipid metabolism|lipid metabolism.lipid degradation.lipases|
GRMZM2G176542	AT1G05790.1	0	0	0.0525076	1	57.0147	76.2689	145.658	100.432	11.9|11|11.9.2|	lipid metabolism.lipid degradation|lipid metabolism|lipid metabolism.lipid degradation.lipases|
GRMZM2G321290	AT2G31100.1	0	0	0.176434	1	25.8526	16.0396	100.038	38.338	11.9|11|11.9.2|	lipid metabolism.lipid degradation|lipid metabolism|lipid metabolism.lipid degradation.lipases|
GRMZM2G322892	AT5G14180.1	0	0	1	1	0.14879	0.144957	0	0	11.9|11|11.9.2|	lipid metabolism.lipid degradation|lipid metabolism|lipid metabolism.lipid degradation.lipases|
GRMZM2G331720	AT2G42690.1	0	0	0.110382	1	209.593	197.332	440.875	289.43	11.9|11|11.9.2|	lipid metabolism.lipid degradation|lipid metabolism|lipid metabolism.lipid degradation.lipases|
GRMZM2G353444	AT1G06800.1	0	0	0.910306	1	15.0857	1.45242	0.575916	2.66636	11.9|11|11.9.2|	lipid metabolism.lipid degradation|lipid metabolism|lipid metabolism.lipid degradation.lipases|
GRMZM2G377641	AT4G13550.1	0	0	0.895862	1	50.048	37.2519	84.3174	69.3525	11.9|11|11.9.2|	lipid metabolism.lipid degradation|lipid metabolism|lipid metabolism.lipid degradation.lipases|
GRMZM2G406951	AT1G05800.1	0	0	1	1	0	0.610769	0.287958	0	11.9|11|11.9.2|	lipid metabolism.lipid degradation|lipid metabolism|lipid metabolism.lipid degradation.lipases|
GRMZM2G414278	AT4G18550.1	0	0	1	1	9.04356	11.2037	15.1839	5.33272	11.9|11|11.9.2|	lipid metabolism.lipid degradation|lipid metabolism|lipid metabolism.lipid degradation.lipases|
GRMZM2G416817	AT1G02660.1	0	0	1	1	103.649	140.05	112.5	99.8568	11.9|11|11.9.2|	lipid metabolism.lipid degradation|lipid metabolism|lipid metabolism.lipid degradation.lipases|
GRMZM2G452910	AT4G16070.2	0	0	1	NA	0.162707	0	0.552268	0	11.9|11|11.9.2|	lipid metabolism.lipid degradation|lipid metabolism|lipid metabolism.lipid degradation.lipases|
GRMZM2G454474	AT5G50890.1	0	0	1	1	19.7028	14.8196	16.2658	7.93055	11.9|11|11.9.2|	lipid metabolism.lipid degradation|lipid metabolism|lipid metabolism.lipid degradation.lipases|
GRMZM5G812425	AT1G05800.1	0	0	1	1	8.70764	2.30371	2.90554	3.21517	11.9|11|11.9.2|	lipid metabolism.lipid degradation|lipid metabolism|lipid metabolism.lipid degradation.lipases|
GRMZM5G813055	AT1G05790.2	0	0	1	1	105.459	86.2447	79.0081	76.0879	11.9|11|11.9.2|	lipid metabolism.lipid degradation|lipid metabolism|lipid metabolism.lipid degradation.lipases|
GRMZM5G818106	AT4G18550.1	0	0	0.295713	0.16398	9.84318	10.2144	2.95768	1.04583	11.9|11|11.9.2|	lipid metabolism.lipid degradation|lipid metabolism|lipid metabolism.lipid degradation.lipases|
GRMZM5G818213	AT1G51440.1	0	0	0.580381	1	28.1459	31.9091	8.43361	56.3877	11.9|11|11.9.2|	lipid metabolism.lipid degradation|lipid metabolism|lipid metabolism.lipid degradation.lipases|
GRMZM5G832114	AT2G44810.1	0	0	NA	1	0	0.144957	0	0	11.9|11|11.9.2|	lipid metabolism.lipid degradation|lipid metabolism|lipid metabolism.lipid degradation.lipases|
GRMZM5G847377	AT4G18550.1	0	0	0.203434	0.408525	18.3123	15.9479	6.04415	4.20587	11.9|11|11.9.2|	lipid metabolism.lipid degradation|lipid metabolism|lipid metabolism.lipid degradation.lipases|
GRMZM5G850786	NA	0	0	1	1	58.2622	69.5181	52.4995	54.4747	11.9|11|11.9.2|	lipid metabolism.lipid degradation|lipid metabolism|lipid metabolism.lipid degradation.lipases|
GRMZM5G864771	AT4G16070.2	0	0	1	1	11.6565	11.3529	12.4857	11.7363	11.9|11|11.9.2|	lipid metabolism.lipid degradation|lipid metabolism|lipid metabolism.lipid degradation.lipases|
GRMZM5G897749	AT1G05790.1	0	0	1	1	42.2266	38.2782	30.6484	38.282	11.9|11|11.9.2|	lipid metabolism.lipid degradation|lipid metabolism|lipid metabolism.lipid degradation.lipases|
GRMZM2G179777	AT5G50890.1	-1.41768	0	0.0440144	0.431281	109.294	138.708	40.9103	63.0711	11.9|11|11.9.2|	lipid metabolism.lipid degradation|lipid metabolism|lipid metabolism.lipid degradation.lipases|
GRMZM2G029756	AT1G06800.1	-1.46102	0	0.0272355	1	702.239	730.667	255.079	465.846	11.9|11|11.9.2|	lipid metabolism.lipid degradation|lipid metabolism|lipid metabolism.lipid degradation.lipases|
GRMZM2G112222	AT4G10955.2	-1.86046	0	0.0319959	0.525542	33.4949	40.7228	9.22412	16.4818	11.9|11|11.9.2|	lipid metabolism.lipid degradation|lipid metabolism|lipid metabolism.lipid degradation.lipases|
GRMZM2G368610	AT4G16820.1	-2.47732	0	0.0230754	1	23.8754	13.885	4.28747	4.77387	11.9|11|11.9.2|	lipid metabolism.lipid degradation|lipid metabolism|lipid metabolism.lipid degradation.lipases|
GRMZM5G804759	AT4G18550.1	0	-2.26691	0.279627	0.0121468	54.1224	51.1751	23.7416	10.6329	11.9|11|11.9.2|	lipid metabolism.lipid degradation|lipid metabolism|lipid metabolism.lipid degradation.lipases|
GRMZM2G058149	AT4G16820.1	-2.55176	-3.41631	0.00854724	0.00655115	20.2129	29.2955	3.44725	2.74403	11.9|11|11.9.2|	lipid metabolism.lipid degradation|lipid metabolism|lipid metabolism.lipid degradation.lipases|
GRMZM2G058227	AT5G08030.1	1.2776	0	0.0233886	0.761894	510.65	401.25	1238	750.184	11.9|11|11.9.3|	lipid metabolism.lipid degradation|lipid metabolism|lipid metabolism.lipid degradation.lysophospholipases|
GRMZM2G066485	AT3G16785.1	0	0	1	1	399.501	420.338	547.197	524.961	11.9|11|11.9.3|	lipid metabolism.lipid degradation|lipid metabolism|lipid metabolism.lipid degradation.lysophospholipases|
GRMZM2G019029	AT3G15730.1	0	0	1	1	54.6616	52.9606	34.5886	38.1693	11.9|11|11.9.3|	lipid metabolism.lipid degradation|lipid metabolism|lipid metabolism.lipid degradation.lysophospholipases|
GRMZM2G033820	AT2G06925.1	0	0	0.37147	0.78391	160.985	133.941	51.9875	48.8698	11.9|11|11.9.3|	lipid metabolism.lipid degradation|lipid metabolism|lipid metabolism.lipid degradation.lysophospholipases|
GRMZM2G045294	AT2G19690.1	0	0	1	1	178.789	147.498	149.128	157.612	11.9|11|11.9.3|	lipid metabolism.lipid degradation|lipid metabolism|lipid metabolism.lipid degradation.lysophospholipases|
GRMZM2G108912	AT4G35790.2	0	0	1	1	50.5469	54.0296	32.9449	37.9513	11.9|11|11.9.3|	lipid metabolism.lipid degradation|lipid metabolism|lipid metabolism.lipid degradation.lysophospholipases|
GRMZM2G140811	AT4G35790.2	0	0	1	1	439.106	431.658	513.315	399.911	11.9|11|11.9.3|	lipid metabolism.lipid degradation|lipid metabolism|lipid metabolism.lipid degradation.lysophospholipases|
GRMZM2G145944	AT4G35790.1	0	0	0.158255	1	55.6531	66.0984	147.275	114.71	11.9|11|11.9.3|	lipid metabolism.lipid degradation|lipid metabolism|lipid metabolism.lipid degradation.lysophospholipases|
GRMZM2G159125	AT1G52570.1	0	0	0.292041	1	11.4696	7.80218	3.13564	2.66301	11.9|11|11.9.3|	lipid metabolism.lipid degradation|lipid metabolism|lipid metabolism.lipid degradation.lysophospholipases|
GRMZM2G179792	NA	0	0	1	1	120.504	192.18	200.369	306.601	11.9|11|11.9.3|	lipid metabolism.lipid degradation|lipid metabolism|lipid metabolism.lipid degradation.lysophospholipases|
GRMZM2G003167	AT1G49660.1	0	0	1	1	41.2758	51.8896	26.6577	32.8308	11.9|11|11.9.3|	lipid metabolism.lipid degradation|lipid metabolism|lipid metabolism.lipid degradation.lysophospholipases|
GRMZM2G013324	AT5G55480.1	0	0	0.825695	0.330133	303.866	602.511	183.002	183.405	11.9|11|11.9.3|	lipid metabolism.lipid degradation|lipid metabolism|lipid metabolism.lipid degradation.lysophospholipases|
GRMZM2G015692	AT1G52700.1	0	0	0.41944	1	22.862	18.0493	9.31288	12.1982	11.9|11|11.9.3|	lipid metabolism.lipid degradation|lipid metabolism|lipid metabolism.lipid degradation.lysophospholipases|
GRMZM2G017550	AT5G08030.1	0	0	1	0.8488	9.62076	9.35612	7.97054	21.7777	11.9|11|11.9.3|	lipid metabolism.lipid degradation|lipid metabolism|lipid metabolism.lipid degradation.lysophospholipases|
GRMZM2G018416	AT4G26690.1	0	0	1	1	792.031	1009.19	1041.68	1048.21	11.9|11|11.9.3|	lipid metabolism.lipid degradation|lipid metabolism|lipid metabolism.lipid degradation.lysophospholipases|
GRMZM2G018820	AT3G02040.1	0	0	1	1	20498.4	22979.1	29271.8	27498.6	11.9|11|11.9.3|	lipid metabolism.lipid degradation|lipid metabolism|lipid metabolism.lipid degradation.lysophospholipases|
GRMZM2G021482	AT4G26690.1	0	0	0.582694	0.190942	17.6153	15.3584	4.57301	1.56875	11.9|11|11.9.3|	lipid metabolism.lipid degradation|lipid metabolism|lipid metabolism.lipid degradation.lysophospholipases|
GRMZM2G038001	AT5G58170.1	0	0	1	1	3.5406	7.13226	2.09138	13.7761	11.9|11|11.9.3|	lipid metabolism.lipid degradation|lipid metabolism|lipid metabolism.lipid degradation.lysophospholipases|
GRMZM2G038934	AT4G26690.1	0	0	0.226534	0.826705	6.16708	8.28644	0.638612	1.62053	11.9|11|11.9.3|	lipid metabolism.lipid degradation|lipid metabolism|lipid metabolism.lipid degradation.lysophospholipases|
GRMZM2G048470	AT2G19690.2	0	0	NA	NA	0	0	0	0	11.9|11|11.9.3|	lipid metabolism.lipid degradation|lipid metabolism|lipid metabolism.lipid degradation.lysophospholipases|
GRMZM2G059129	AT5G55480.1	0	0	1	1	1744.39	1446.75	1487.25	2144.9	11.9|11|11.9.3|	lipid metabolism.lipid degradation|lipid metabolism|lipid metabolism.lipid degradation.lysophospholipases|
GRMZM2G060194	AT5G55480.1	0	0	1	1	14.8888	20.426	21.4562	15.9522	11.9|11|11.9.3|	lipid metabolism.lipid degradation|lipid metabolism|lipid metabolism.lipid degradation.lysophospholipases|
GRMZM2G064949	AT4G22300.1	0	0	1	1	70.3341	52.9901	53.2456	40.8147	11.9|11|11.9.3|	lipid metabolism.lipid degradation|lipid metabolism|lipid metabolism.lipid degradation.lysophospholipases|
GRMZM2G064962	AT5G41080.1	0	0	1	1	2420.57	2527.16	2302.18	2593.63	11.9|11|11.9.3|	lipid metabolism.lipid degradation|lipid metabolism|lipid metabolism.lipid degradation.lysophospholipases|
GRMZM2G064967	AT4G22300.1	0	0	1	1	663.455	895.343	736.878	709.773	11.9|11|11.9.3|	lipid metabolism.lipid degradation|lipid metabolism|lipid metabolism.lipid degradation.lysophospholipases|
GRMZM2G068176	NA	0	0	1	1	33.02	26.5071	21.9163	26.3152	11.9|11|11.9.3|	lipid metabolism.lipid degradation|lipid metabolism|lipid metabolism.lipid degradation.lysophospholipases|
GRMZM2G078114	AT4G35790.2	0	0	0.805475	1	11.7353	8.26941	4.80839	5.27089	11.9|11|11.9.3|	lipid metabolism.lipid degradation|lipid metabolism|lipid metabolism.lipid degradation.lysophospholipases|
GRMZM2G080521	AT5G20060.3	0	0	1	1	38.1158	41.7186	56.2719	39.195	11.9|11|11.9.3|	lipid metabolism.lipid degradation|lipid metabolism|lipid metabolism.lipid degradation.lysophospholipases|
GRMZM2G081719	AT3G48610.1	0	0	1	1	41.1848	30.8091	39.7506	40.9191	11.9|11|11.9.3|	lipid metabolism.lipid degradation|lipid metabolism|lipid metabolism.lipid degradation.lysophospholipases|
GRMZM2G103382	AT5G58170.1	0	0	1	1	690.05	572.053	748.875	634.497	11.9|11|11.9.3|	lipid metabolism.lipid degradation|lipid metabolism|lipid metabolism.lipid degradation.lysophospholipases|
GRMZM2G116876	AT1G07230.1	0	0	1	1	573.17	436.349	519.973	538.35	11.9|11|11.9.3|	lipid metabolism.lipid degradation|lipid metabolism|lipid metabolism.lipid degradation.lysophospholipases|
GRMZM2G133943	AT2G42010.1	0	0	1	1	367.207	380.621	285.275	417.369	11.9|11|11.9.3|	lipid metabolism.lipid degradation|lipid metabolism|lipid metabolism.lipid degradation.lysophospholipases|
GRMZM2G139041	AT1G07230.1	0	0	1	1	9221.68	7608.98	9011.08	8382.26	11.9|11|11.9.3|	lipid metabolism.lipid degradation|lipid metabolism|lipid metabolism.lipid degradation.lysophospholipases|
GRMZM2G153274	AT5G08030.1	0	0	1	1	1279.95	1694.56	1566.06	1416.1	11.9|11|11.9.3|	lipid metabolism.lipid degradation|lipid metabolism|lipid metabolism.lipid degradation.lysophospholipases|
GRMZM2G158008	AT3G16785.1	0	0	1	1	524.786	515.423	428.496	488.295	11.9|11|11.9.3|	lipid metabolism.lipid degradation|lipid metabolism|lipid metabolism.lipid degradation.lysophospholipases|
GRMZM2G164569	AT4G22300.1	0	0	1	1	3.81035	3.89835	4.43409	3.64701	11.9|11|11.9.3|	lipid metabolism.lipid degradation|lipid metabolism|lipid metabolism.lipid degradation.lysophospholipases|
GRMZM2G312438	AT4G11830.2	0	0	1	1	261.232	237.516	283.864	228.112	11.9|11|11.9.3|	lipid metabolism.lipid degradation|lipid metabolism|lipid metabolism.lipid degradation.lysophospholipases|
GRMZM2G343588	AT3G16785.1	0	0	1	1	161.8	236.259	182.725	238.631	11.9|11|11.9.3|	lipid metabolism.lipid degradation|lipid metabolism|lipid metabolism.lipid degradation.lysophospholipases|
GRMZM2G422670	AT3G03530.1	0	0	1	1	485.964	452.291	306.412	214.793	11.9|11|11.9.3|	lipid metabolism.lipid degradation|lipid metabolism|lipid metabolism.lipid degradation.lysophospholipases|
GRMZM2G464157	AT4G22300.1	0	0	0.960499	1	100.998	106.884	63.8606	68.5098	11.9|11|11.9.3|	lipid metabolism.lipid degradation|lipid metabolism|lipid metabolism.lipid degradation.lysophospholipases|
GRMZM2G481362	AT1G52700.1	0	0	1	1	233.108	256.157	223.725	152.807	11.9|11|11.9.3|	lipid metabolism.lipid degradation|lipid metabolism|lipid metabolism.lipid degradation.lysophospholipases|
GRMZM2G481904	AT5G55480.1	0	0	NA	NA	0	0	0	0	11.9|11|11.9.3|	lipid metabolism.lipid degradation|lipid metabolism|lipid metabolism.lipid degradation.lysophospholipases|
GRMZM5G830695	AT5G20060.3	0	0	1	1	863.592	1123.39	1123.34	1292.27	11.9|11|11.9.3|	lipid metabolism.lipid degradation|lipid metabolism|lipid metabolism.lipid degradation.lysophospholipases|
GRMZM5G865943	AT4G35790.2	0	0	0.236088	1	24.7631	20.7721	8.97047	10.0155	11.9|11|11.9.3|	lipid metabolism.lipid degradation|lipid metabolism|lipid metabolism.lipid degradation.lysophospholipases|
GRMZM2G031447	AT5G16080.1	0	-1.67134	1	0.0173334	202.849	461.423	150.57	144.869	11.9|11|11.9.3|	lipid metabolism.lipid degradation|lipid metabolism|lipid metabolism.lipid degradation.lysophospholipases|
GRMZM2G086656	AT5G58420.1	0	0	1	1	35.3986	27.9499	33.3712	36.9505	11.9|11|11.9.3|29.2.1.2.1|29.2.1|29.2|29.2.1.2|29|	lipid metabolism.lipid degradation|lipid metabolism|lipid metabolism.lipid degradation.lysophospholipases|protein.synthesis.ribosomal protein.eukaryotic.40S subunit|protein.synthesis.ribosomal protein|protein.synthesis|protein.synthesis.ribosomal protein.eukaryotic|protein|
GRMZM2G177404	AT4G29010.1	2.39511	0	0.000849691	0.301692	8.19169	7.62485	43.0895	23.795	11.9|11|11.9.4|	lipid metabolism.lipid degradation|lipid metabolism|lipid metabolism.lipid degradation.beta-oxidation|
GRMZM2G117357	AT3G06860.1	2.13865	0	0.0399761	1	95.1237	171.684	418.877	308.99	11.9|11|11.9.4|	lipid metabolism.lipid degradation|lipid metabolism|lipid metabolism.lipid degradation.beta-oxidation|
GRMZM2G001297	AT3G06810.1	0	0	0.982548	1	1741.52	1668.05	2313.08	2149.55	11.9|11|11.9.4|	lipid metabolism.lipid degradation|lipid metabolism|lipid metabolism.lipid degradation.beta-oxidation|
GRMZM2G002959	AT3G51840.1	0	0	1	1	1063.63	1198.43	1450.67	1483.25	11.9|11|11.9.4|	lipid metabolism.lipid degradation|lipid metabolism|lipid metabolism.lipid degradation.beta-oxidation|
GRMZM2G004752	AT1G35250.1	0	0	1	NA	0	0	0.575916	0	11.9|11|11.9.4|	lipid metabolism.lipid degradation|lipid metabolism|lipid metabolism.lipid degradation.beta-oxidation|
GRMZM2G014136	AT1G06290.1	0	0	1	1	1829.19	1689.74	2184.84	2195.56	11.9|11|11.9.4|	lipid metabolism.lipid degradation|lipid metabolism|lipid metabolism.lipid degradation.beta-oxidation|
GRMZM2G036217	AT4G33790.1	0	0	1	1	0.162707	0.43487	0	0.548806	11.9|11|11.9.4|	lipid metabolism.lipid degradation|lipid metabolism|lipid metabolism.lipid degradation.beta-oxidation|
GRMZM2G052389	AT4G16760.1	0	0	1	1	61.9634	59.3432	42.1366	36.5771	11.9|11|11.9.4|	lipid metabolism.lipid degradation|lipid metabolism|lipid metabolism.lipid degradation.beta-oxidation|
GRMZM2G077811	AT1G68260.1	0	0	1	1	45.6922	48.9474	68.7551	53.0756	11.9|11|11.9.4|	lipid metabolism.lipid degradation|lipid metabolism|lipid metabolism.lipid degradation.beta-oxidation|
GRMZM2G099666	AT5G65110.1	0	0	1	1	597.709	487.422	584.191	642.028	11.9|11|11.9.4|	lipid metabolism.lipid degradation|lipid metabolism|lipid metabolism.lipid degradation.beta-oxidation|
GRMZM2G106250	AT3G15290.1	0	0	1	1	889.038	671.124	954.922	1021	11.9|11|11.9.4|	lipid metabolism.lipid degradation|lipid metabolism|lipid metabolism.lipid degradation.beta-oxidation|
GRMZM2G120938	AT3G44540.2	0	0	0.46642	0.2763	129.084	281.97	54.4456	75.089	11.9|11|11.9.4|	lipid metabolism.lipid degradation|lipid metabolism|lipid metabolism.lipid degradation.beta-oxidation|
GRMZM2G132903	AT3G06860.1	0	0	0.979833	1	1217.18	2018.37	2475.93	2354.64	11.9|11|11.9.4|	lipid metabolism.lipid degradation|lipid metabolism|lipid metabolism.lipid degradation.beta-oxidation|
GRMZM2G133836	AT1G47480.1	0	0	0.96272	1	312.469	205.627	207.347	269.721	11.9|11|11.9.4|	lipid metabolism.lipid degradation|lipid metabolism|lipid metabolism.lipid degradation.beta-oxidation|
GRMZM2G165320	AT1G06290.1	0	0	1	NA	0.325414	0	0	0	11.9|11|11.9.4|	lipid metabolism.lipid degradation|lipid metabolism|lipid metabolism.lipid degradation.beta-oxidation|
GRMZM2G170509	AT1G68280.1	0	0	1	1	0.446371	0.289913	0.287958	0.548806	11.9|11|11.9.4|	lipid metabolism.lipid degradation|lipid metabolism|lipid metabolism.lipid degradation.beta-oxidation|
GRMZM2G306566	AT1G68280.1	0	0	1	NA	0	0	0.753882	0	11.9|11|11.9.4|	lipid metabolism.lipid degradation|lipid metabolism|lipid metabolism.lipid degradation.beta-oxidation|
GRMZM2G344476	AT1G01710.1	0	0	1	1	212.453	203.246	183.544	185.916	11.9|11|11.9.4|	lipid metabolism.lipid degradation|lipid metabolism|lipid metabolism.lipid degradation.beta-oxidation|
GRMZM2G397661	AT2G29590.1	0	0	1	1	294.531	223.798	349.992	314.901	11.9|11|11.9.4|	lipid metabolism.lipid degradation|lipid metabolism|lipid metabolism.lipid degradation.beta-oxidation|
GRMZM2G419782	AT5G65110.1	0	0	1	1	43.1786	39.5125	50.8959	42.3992	11.9|11|11.9.4|	lipid metabolism.lipid degradation|lipid metabolism|lipid metabolism.lipid degradation.beta-oxidation|
GRMZM2G445791	AT5G65110.1	0	0	1	1	41.6026	41.0039	42.2577	52.5668	11.9|11|11.9.4|	lipid metabolism.lipid degradation|lipid metabolism|lipid metabolism.lipid degradation.beta-oxidation|
GRMZM2G459755	AT4G29010.1	0	0	1	1	552.164	444.941	532.777	545.984	11.9|11|11.9.4|	lipid metabolism.lipid degradation|lipid metabolism|lipid metabolism.lipid degradation.beta-oxidation|
GRMZM2G480516	AT3G44540.1	0	0	0.289912	0.180069	343.117	517.13	185.679	212.756	11.9|11|11.9.4|	lipid metabolism.lipid degradation|lipid metabolism|lipid metabolism.lipid degradation.beta-oxidation|
GRMZM5G820287	AT5G65110.1	0	0	1	1	14.3347	18.2825	20.5816	26.4446	11.9|11|11.9.4|	lipid metabolism.lipid degradation|lipid metabolism|lipid metabolism.lipid degradation.beta-oxidation|
GRMZM5G848768	AT2G33150.1	0	0	1	1	1730.82	2711.25	3726.18	3359.77	11.9|11|11.9.4|	lipid metabolism.lipid degradation|lipid metabolism|lipid metabolism.lipid degradation.beta-oxidation|
GRMZM5G854613	AT4G29010.1	0	0	1	1	2225.94	2182.36	2240.26	2227.05	11.9|11|11.9.4|	lipid metabolism.lipid degradation|lipid metabolism|lipid metabolism.lipid degradation.beta-oxidation|
GRMZM5G862219	AT3G51840.1	0	0	0.969461	1	292.315	395.617	523.111	494.313	11.9|11|11.9.4|	lipid metabolism.lipid degradation|lipid metabolism|lipid metabolism.lipid degradation.beta-oxidation|
GRMZM5G864319	AT4G16760.1	0	0	1	1	3721.73	3913.59	4424.39	3933.79	11.9|11|11.9.4|	lipid metabolism.lipid degradation|lipid metabolism|lipid metabolism.lipid degradation.beta-oxidation|
GRMZM2G319345	AT3G44540.1	-1.67002	-1.98619	0.0136077	0.00274878	499.807	323.198	157.064	81.5767	11.9|11|11.9.4|	lipid metabolism.lipid degradation|lipid metabolism|lipid metabolism.lipid degradation.beta-oxidation|
GRMZM2G324172	AT3G27110.2	0	0	1	1	4.29163	7.23937	6.00455	3.73473	11.9|11|29|11.9.2|	lipid metabolism.lipid degradation|lipid metabolism|protein|lipid metabolism.lipid degradation.lipases|
GRMZM2G147917	AT2G38110.1	12.4882	11.0787	3.67477487129397e-15	8.82832697374857e-13	0.297581	0.202677	1709.69	438.34	11|	lipid metabolism|
GRMZM2G165133	AT5G54500.1	1.4122	0	0.0247619	1	926.79	789.042	2466.59	1324.52	11|	lipid metabolism|
AC182439.4	AT1G10030.1	0	0	1	NA	0.609078	0	0.552268	0	11|	lipid metabolism|
AC194670.2	AT1G76150.1	0	0	NA	1	0	0.144957	0	0	11|	lipid metabolism|
GRMZM2G003064	AT1G10030.1	0	0	1	0.758568	57.8574	54.652	35.437	25.9159	11|	lipid metabolism|
GRMZM2G005260	NA	0	0	1	1	16.7064	19.5465	12.8966	24.398	11|	lipid metabolism|
GRMZM2G010868	AT2G38540.1	0	0	1	1	1.58532	2.47414	1.44749	0.519567	11|	lipid metabolism|
GRMZM2G014951	AT1G74090.1	0	0	0.721526	0.0615352	28.9502	30.8826	15.7555	6.84969	11|	lipid metabolism|
GRMZM2G020320	AT2G38110.1	0	0	0.056729	0.849125	292.559	275.812	113.684	151.264	11|	lipid metabolism|
GRMZM2G025026	AT2G18370.1	0	0	0.392658	1	10.1955	10.8367	3.3686	4.74128	11|	lipid metabolism|
GRMZM2G031568	AT1G54570.1	0	0	1	1	312.849	282.281	217.007	246.421	11|	lipid metabolism|
GRMZM2G033767	AT1G02390.1	0	0	1	1	0.91716	1.53692	2.28772	1.09761	11|	lipid metabolism|
GRMZM2G039385	AT1G15110.1	0	0	1	1	568.745	612.746	641.051	637.723	11|	lipid metabolism|
GRMZM2G042136	AT4G36750.1	0	0	1	1	378.534	433.629	382.015	406.899	11|	lipid metabolism|
GRMZM2G054509	AT5G07000.1	0	0	0.773269	0.197704	19.1695	33.0933	9.92069	8.39254	11|	lipid metabolism|
GRMZM2G060886	AT3G18000.1	0	0	0.770715	1	1724.34	2238.11	790.042	788.346	11|	lipid metabolism|
GRMZM2G064590	AT3G11430.1	0	0	1	1	51.5029	104.222	39.2891	65.8696	11|	lipid metabolism|
GRMZM2G065203	AT1G06520.1	0	0	0.736911	1	5.37492	3.03135	1.45277	2.71814	11|	lipid metabolism|
GRMZM2G070304	AT1G02390.1	0	0	1	1	31.7523	30.0509	14.7107	66.8942	11|	lipid metabolism|
GRMZM2G072298	AT1G06520.1	0	0	1	NA	4.22205	0	3.7979	0	11|	lipid metabolism|
GRMZM2G075295	AT2G38110.1	0	0	NA	NA	0	0	0	0	11|	lipid metabolism|
GRMZM2G082792	AT5G54500.2	0	0	0.866907	1	117.38	83.9454	197.31	60.0298	11|	lipid metabolism|
GRMZM2G083195	AT2G38110.1	0	0	0.214134	0.84726	227.249	279.904	83.177	129.274	11|	lipid metabolism|
GRMZM2G085509	AT1G10030.1	0	0	0.560119	NA	2.68531	0	0.319306	0	11|	lipid metabolism|
GRMZM2G089860	AT2G46090.1	0	0	1	1	83.6923	105.946	128.856	126.048	11|	lipid metabolism|
GRMZM2G093828	AT1G10030.1	0	0	1	1	50.8583	43.5628	68.5949	59.8751	11|	lipid metabolism|
GRMZM2G095757	AT1G15110.1	0	0	1	1	57.601	66.8397	54.4184	45.008	11|	lipid metabolism|
GRMZM2G096234	NA	0	0	NA	NA	0	0	0	0	11|	lipid metabolism|
GRMZM2G096435	AT3G18570.1	0	0	1	1	5.50638	4.53864	3.26928	2.11086	11|	lipid metabolism|
GRMZM2G101958	AT5G59320.1	0	0	0.935111	1	0.14879	0.175899	2.40299	1.09761	11|	lipid metabolism|
GRMZM2G105245	AT1G76150.1	0	0	1	0.860536	3.98014	4.4583	5.04136	0.522916	11|	lipid metabolism|
GRMZM2G110834	AT1G15110.1	0	0	1	0.427787	311.255	405.21	234.459	191.723	11|	lipid metabolism|
GRMZM2G112942	AT1G21360.1	0	0	0.664241	1	208.893	174.862	117.78	130.849	11|	lipid metabolism|
GRMZM2G120449	AT1G10030.1	0	0	0.731211	1	18.6456	5.11989	2.80864	4.27349	11|	lipid metabolism|
GRMZM2G123820	AT4G36750.1	0	0	1	1	170.371	131.53	130.085	146.924	11|	lipid metabolism|
GRMZM2G124042	AT2G38110.1	0	0	NA	1	0	0	0	0.522916	11|	lipid metabolism|
GRMZM2G126397	AT5G01870.1	0	0	1	NA	0	0	0.863873	0	11|	lipid metabolism|
GRMZM2G130749	AT2G19450.1	0	0	1	1	385.321	475.145	440.767	498.754	11|	lipid metabolism|
GRMZM2G131378	AT2G38110.1	0	0	0.540656	1	864.815	648.159	480.667	498.012	11|	lipid metabolism|
GRMZM2G138800	AT5G54500.1	0	0	0.848493	1	1125.76	1164.84	672.629	800.108	11|	lipid metabolism|
GRMZM2G140665	AT1G10030.1	0	0	0.553064	1	15.4412	4.03355	1.39249	1.04248	11|	lipid metabolism|
GRMZM2G150656	NA	0	0	1	1	352.777	339.111	297.243	280.77	11|	lipid metabolism|
GRMZM2G152179	AT3G45070.1	0	0	0.315981	1	441.19	313.303	185.52	289.542	11|	lipid metabolism|
GRMZM2G154016	NA	0	0	0.835974	1	24.7727	15.1796	13.8256	16.2896	11|	lipid metabolism|
GRMZM2G156729	AT4G01950.1	0	0	1	1	0.768369	0.527697	0.287958	0	11|	lipid metabolism|
GRMZM2G158629	AT1G76150.1	0	0	1	1	617.89	625.797	488.306	612.465	11|	lipid metabolism|
GRMZM2G159643	AT5G54500.1	0	0	1	1	1613.86	1780.75	1247.5	1387.51	11|	lipid metabolism|
GRMZM2G159890	AT1G32200.2	0	0	1	1	187.539	211.011	267.042	239.361	11|	lipid metabolism|
GRMZM2G166176	AT3G11430.1	0	0	0.0608386	0.481221	324.269	421.057	112.813	198.342	11|	lipid metabolism|
GRMZM2G169089	AT2G19450.1	0	0	1	1	301.737	242.991	286.956	270.326	11|	lipid metabolism|
GRMZM2G173128	NA	0	0	1	1	127.802	121.369	115.789	106.942	11|	lipid metabolism|
GRMZM2G174621	AT5G54500.1	0	0	0.19607	1	18.4633	24.9341	3.82155	13.8514	11|	lipid metabolism|
GRMZM2G177150	AT1G06520.1	0	0	NA	NA	0	0	0	0	11|	lipid metabolism|
GRMZM2G313011	AT5G54500.2	0	0	1	1	30.3969	27.5672	35.8003	29.4819	11|	lipid metabolism|
GRMZM2G323844	AT3G21260.3	0	0	0.869628	1	964.286	1068.19	705.06	788.422	11|	lipid metabolism|
GRMZM2G325629	AT4G36750.1	0	0	0.77255	1	0.595162	1.22297	2.70392	0.522916	11|	lipid metabolism|
GRMZM2G337229	AT4G25140.1	0	0	1	1	0.297581	0.320856	0.232962	1.09761	11|	lipid metabolism|
GRMZM2G341959	AT1G18590.1	0	0	1	1	40.5284	42.8114	36.9946	33.6278	11|	lipid metabolism|
GRMZM2G342583	AT4G36750.1	0	0	1	1	8.80785	9.24353	10.1377	15.9455	11|	lipid metabolism|
GRMZM2G347146	AT2G03760.1	0	0	1	1	0.162707	0.378576	0	0	11|	lipid metabolism|
GRMZM2G350658	AT1G15110.2	0	0	1	0.208427	20.8136	70.4085	17.0375	26.4513	11|	lipid metabolism|
GRMZM2G358655	AT1G10030.1	0	0	1	NA	0.442955	0	0	0	11|	lipid metabolism|
GRMZM2G361633	AT1G20110.1	0	0	1	1	0.605662	0.695268	1.07319	1.09761	11|	lipid metabolism|
GRMZM2G439268	AT2G15050.3	0	0	1	NA	0	0	0.232962	0	11|	lipid metabolism|
GRMZM2G470981	AT5G59240.1	0	0	1	1	57.8667	34.0056	48.5006	25.428	11|	lipid metabolism|
GRMZM2G477340	AT1G15110.1	0	0	1	1	291.965	391.991	432.109	354.989	11|	lipid metabolism|
GRMZM5G812553	AT2G46090.1	0	0	1	1	91.4776	88.9369	122.911	98.7501	11|	lipid metabolism|
GRMZM5G860864	AT5G07010.1	0	0	0.0902221	0.168238	238.094	193.895	803.244	680.17	11|	lipid metabolism|
GRMZM5G874840	AT4G04870.1	0	0	1	1	88.1686	81.523	78.0738	72.7406	11|	lipid metabolism|
GRMZM5G898755	AT2G38540.1	0	0	1	1	2.39823	0.378576	0.319306	1.64642	11|	lipid metabolism|
GRMZM2G059637	AT3G11430.1	-1.69681	0	0.0305081	0.0514283	594.409	792.588	183.356	245.158	11|	lipid metabolism|
GRMZM2G106177	AT1G10030.1	-2.59118	0	0.011873	1	86.262	101.054	14.3152	184.436	11|	lipid metabolism|
GRMZM2G122296	AT3G18000.1	0	-1.63011	0.535853	0.0260469	502.737	611.867	272.273	197.672	11|	lipid metabolism|
GRMZM2G107839	AT5G59320.1	0	-1.88746	1	0.016705	62.3941	106.183	63.4667	28.6992	11|	lipid metabolism|
GRMZM2G464176	AT1G08510.1	5.24229	3.15324	1.16843934763622e-05	0.0459762	21.7651	15.8144	823.848	140.694	11|11.1|	lipid metabolism|lipid metabolism.FA synthesis and FA elongation|
GRMZM2G151476	AT2G28630.1	3.10797	3.00771	0.000538432	0.00814376	3.04906	4.09401	26.288	32.9276	11|11.1|	lipid metabolism|lipid metabolism.FA synthesis and FA elongation|
GRMZM2G055667	AT5G10160.1	3.38628	2.92139	1.80806372819155e-06	0.000491999	36.2934	30.0463	379.49	227.624	11|11.1|	lipid metabolism|lipid metabolism.FA synthesis and FA elongation|
GRMZM2G152127	AT4G23850.1	3.68415	2.49138	7.5374640933634e-09	0.0026122	55.1395	70.7036	708.764	397.577	11|11.1|	lipid metabolism|lipid metabolism.FA synthesis and FA elongation|
GRMZM2G117064	AT1G77590.1	2.44462	1.62866	2.98886563521694e-06	0.0385552	432.652	432.692	2355.28	1338	11|11.1|	lipid metabolism|lipid metabolism.FA synthesis and FA elongation|
GRMZM2G075417	AT1G65890.1	2.95221	0	1.18333604206637e-07	0.730433	49.3061	75.9529	381.597	155.988	11|11.1|	lipid metabolism|lipid metabolism.FA synthesis and FA elongation|
GRMZM2G059381	AT3G05970.1	2.7825	0	0.0297168	0.891137	372.921	636.259	2565.87	1722.96	11|11.1|	lipid metabolism|lipid metabolism.FA synthesis and FA elongation|
GRMZM2G344634	AT1G31812.1	2.26556	0	0.00146697	0.62194	144.534	149.927	694.981	360.201	11|11.1|	lipid metabolism|lipid metabolism.FA synthesis and FA elongation|
GRMZM5G854500	AT2G28630.1	2.15202	0	0.00277167	0.127206	8.51369	11.4696	37.839	38.6956	11|11.1|	lipid metabolism|lipid metabolism.FA synthesis and FA elongation|
GRMZM2G016774	AT3G23790.1	2.12144	0	0.000122732	0.288807	99.7385	91.6332	433.989	214.957	11|11.1|	lipid metabolism|lipid metabolism.FA synthesis and FA elongation|
GRMZM2G070422	AT2G05990.2	2.04736	0	0.00173903	0.324111	548.251	654.278	2266.19	1516.82	11|11.1|	lipid metabolism|lipid metabolism.FA synthesis and FA elongation|
GRMZM2G135498	AT5G46290.1	1.89341	0	0.000538432	0.331371	317.259	311.549	1178.65	692.148	11|11.1|	lipid metabolism|lipid metabolism.FA synthesis and FA elongation|
GRMZM2G333861	AT3G48990.1	1.60377	0	0.00394465	1	233.665	261.382	710.197	397.377	11|11.1|	lipid metabolism|lipid metabolism.FA synthesis and FA elongation|
GRMZM5G858094	AT1G36160.2	1.51103	0	0.0254475	1	3023.35	4458.06	8616.93	6644.81	11|11.1|	lipid metabolism|lipid metabolism.FA synthesis and FA elongation|
AC197672.3	AT1G36180.1	1.4982	0	0.00935069	1	1325.39	1642.19	3744.09	2400.04	11|11.1|	lipid metabolism|lipid metabolism.FA synthesis and FA elongation|
AC205345.3	NA	0	0	1	1	6.4687	8.99277	10.5013	9.54773	11|11.1|	lipid metabolism|lipid metabolism.FA synthesis and FA elongation|
AC215690.3	NA	0	0	1	1	1888.63	1597.95	2528.75	2285.23	11|11.1|	lipid metabolism|lipid metabolism.FA synthesis and FA elongation|
GRMZM2G002614	AT4G23850.1	0	0	1	1	831.874	955.603	560.639	689.119	11|11.1|	lipid metabolism|lipid metabolism.FA synthesis and FA elongation|
GRMZM2G002921	AT1G54580.1	0	0	0.302106	1	47.7111	39.0341	93.3067	66.6203	11|11.1|	lipid metabolism|lipid metabolism.FA synthesis and FA elongation|
GRMZM2G003138	AT2G28630.1	0	0	0.255701	0.995065	15.5915	18.9948	4.87109	7.47282	11|11.1|	lipid metabolism|lipid metabolism.FA synthesis and FA elongation|
GRMZM2G003190	AT1G62640.2	0	0	0.213844	1	147.446	148.447	291.804	220.168	11|11.1|	lipid metabolism|lipid metabolism.FA synthesis and FA elongation|
GRMZM2G003368	AT3G02610.1	0	0	1	1	0.14879	0.320856	0.863873	0.522916	11|11.1|	lipid metabolism|lipid metabolism.FA synthesis and FA elongation|
GRMZM2G007489	AT1G08510.1	0	0	1	0.436604	186.652	200.322	131.622	93.2824	11|11.1|	lipid metabolism|lipid metabolism.FA synthesis and FA elongation|
GRMZM2G007757	AT2G04540.1	0	0	1	1	69.8897	94.3291	121.686	125.901	11|11.1|	lipid metabolism|lipid metabolism.FA synthesis and FA elongation|
GRMZM2G010861	AT3G05420.2	0	0	1	1	163.566	152.951	129.529	159.74	11|11.1|	lipid metabolism|lipid metabolism.FA synthesis and FA elongation|
GRMZM2G012863	AT5G46290.1	0	0	0.85461	1	347.594	450.923	571.408	464.574	11|11.1|	lipid metabolism|lipid metabolism.FA synthesis and FA elongation|
GRMZM2G013783	AT3G16910.1	0	0	1	1	1686.78	1517.8	1260.23	1529.97	11|11.1|	lipid metabolism|lipid metabolism.FA synthesis and FA elongation|
GRMZM2G017382	AT1G08510.1	0	0	0.171134	0.379999	563.209	666.324	165.534	215.352	11|11.1|	lipid metabolism|lipid metabolism.FA synthesis and FA elongation|
GRMZM2G020740	AT1G19440.1	0	0	NA	NA	0	0	0	0	11|11.1|	lipid metabolism|lipid metabolism.FA synthesis and FA elongation|
GRMZM2G022558	AT2G26640.1	0	0	0.726555	0.967399	354.711	379.236	209.802	191.895	11|11.1|	lipid metabolism|lipid metabolism.FA synthesis and FA elongation|
GRMZM2G022563	AT1G62640.2	0	0	0.460101	1	212.81	193.929	358.532	252.006	11|11.1|	lipid metabolism|lipid metabolism.FA synthesis and FA elongation|
GRMZM2G024482	AT2G22230.1	0	0	0.542031	1	186.58	192.662	363.907	274.544	11|11.1|	lipid metabolism|lipid metabolism.FA synthesis and FA elongation|
GRMZM2G026793	AT2G43710.2	0	0	0.923211	1	196.551	190.467	122.83	127.546	11|11.1|	lipid metabolism|lipid metabolism.FA synthesis and FA elongation|
GRMZM2G027673	AT2G43710.2	0	0	NA	1	0	0.289913	0	0	11|11.1|	lipid metabolism|lipid metabolism.FA synthesis and FA elongation|
GRMZM2G029543	AT2G30200.1	0	0	0.418129	1	420.268	472.086	804.093	599.481	11|11.1|	lipid metabolism|lipid metabolism.FA synthesis and FA elongation|
GRMZM2G031790	AT1G04220.1	0	0	1	1	0	0.320856	0.319306	0.548806	11|11.1|	lipid metabolism|lipid metabolism.FA synthesis and FA elongation|
GRMZM2G032095	AT4G34510.1	0	0	NA	NA	0	0	0	0	11|11.1|	lipid metabolism|lipid metabolism.FA synthesis and FA elongation|
GRMZM2G036411	AT2G26250.1	0	0	1	NA	0	0	0.52092	0	11|11.1|	lipid metabolism|lipid metabolism.FA synthesis and FA elongation|
GRMZM2G043501	AT4G04320.1	0	0	1	1	182.215	174.213	182.022	152.58	11|11.1|	lipid metabolism|lipid metabolism.FA synthesis and FA elongation|
GRMZM2G043602	AT1G24360.1	0	0	1	0.443833	432.23	439.709	630.071	930.14	11|11.1|	lipid metabolism|lipid metabolism.FA synthesis and FA elongation|
GRMZM2G049495	AT5G53470.1	0	0	1	1	403.515	403.908	417.044	459.612	11|11.1|	lipid metabolism|lipid metabolism.FA synthesis and FA elongation|
GRMZM2G053639	AT2G30200.2	0	0	NA	NA	0	0	0	0	11|11.1|	lipid metabolism|lipid metabolism.FA synthesis and FA elongation|
GRMZM2G053803	AT3G05420.1	0	0	1	1	1179.85	1365.95	1229.44	1231.45	11|11.1|	lipid metabolism|lipid metabolism.FA synthesis and FA elongation|
GRMZM2G060781	AT5G53470.1	0	0	NA	NA	0	0	0	0	11|11.1|	lipid metabolism|lipid metabolism.FA synthesis and FA elongation|
GRMZM2G062357	AT1G55320.1	0	0	1	1	531.202	942.337	846.974	833.45	11|11.1|	lipid metabolism|lipid metabolism.FA synthesis and FA elongation|
GRMZM2G062481	AT1G65290.1	0	0	1	1	441.703	352.094	329.91	312.173	11|11.1|	lipid metabolism|lipid metabolism.FA synthesis and FA elongation|
GRMZM2G062718	AT1G68530.1	0	0	1	1	0.442955	0.144957	0	0	11|11.1|	lipid metabolism|lipid metabolism.FA synthesis and FA elongation|
GRMZM2G063024	AT1G01120.1	0	0	1	1	276.589	287.451	218.102	263.424	11|11.1|	lipid metabolism|lipid metabolism.FA synthesis and FA elongation|
GRMZM2G070553	AT5G18590.2	0	0	0.475936	1	292.241	238.493	559.309	321.242	11|11.1|	lipid metabolism|lipid metabolism.FA synthesis and FA elongation|
GRMZM2G072205	AT1G74960.3	0	0	1	1	112.297	170.368	187.638	175.478	11|11.1|	lipid metabolism|lipid metabolism.FA synthesis and FA elongation|
GRMZM2G073540	AT5G16230.1	0	0	1	NA	0	0	1.07319	0	11|11.1|	lipid metabolism|lipid metabolism.FA synthesis and FA elongation|
GRMZM2G074759	AT3G48990.1	0	0	0.0670156	1	792.129	921.286	1802.06	949.377	11|11.1|	lipid metabolism|lipid metabolism.FA synthesis and FA elongation|
GRMZM2G075140	AT1G04220.1	0	0	0.751843	0.115311	100.186	111.737	55.5096	39.8282	11|11.1|	lipid metabolism|lipid metabolism.FA synthesis and FA elongation|
GRMZM2G079236	AT2G04350.2	0	0	1	1	1397.42	1926.66	1859.6	1863.99	11|11.1|	lipid metabolism|lipid metabolism.FA synthesis and FA elongation|
GRMZM2G079256	AT2G05990.2	0	0	1	1	193.116	209.007	242.937	183.804	11|11.1|	lipid metabolism|lipid metabolism.FA synthesis and FA elongation|
GRMZM2G079308	AT1G08510.1	0	0	1	1	456.461	429.164	445.72	425.679	11|11.1|	lipid metabolism|lipid metabolism.FA synthesis and FA elongation|
GRMZM2G079908	NA	0	0	1	1	1229.12	1847.93	1832.81	1487.65	11|11.1|	lipid metabolism|lipid metabolism.FA synthesis and FA elongation|
GRMZM2G092813	AT1G65880.1	0	0	0.057613	1	127.931	129.846	46.5866	73.322	11|11.1|	lipid metabolism|lipid metabolism.FA synthesis and FA elongation|
GRMZM2G097469	NA	0	0	0.44295	0.584976	84.054	77.7616	40.3889	36.6063	11|11.1|	lipid metabolism|lipid metabolism.FA synthesis and FA elongation|
GRMZM2G098596	AT3G05970.1	0	0	1	1	75.8867	88.5465	63.2941	92.3499	11|11.1|	lipid metabolism|lipid metabolism.FA synthesis and FA elongation|
GRMZM2G099696	AT1G24360.1	0	0	0.0982925	1	465.606	662.869	1531.67	1070.92	11|11.1|	lipid metabolism|lipid metabolism.FA synthesis and FA elongation|
GRMZM2G101875	AT2G47240.2	0	0	1	0.895192	392.323	1319.57	406.199	532.567	11|11.1|	lipid metabolism|lipid metabolism.FA synthesis and FA elongation|
GRMZM2G102878	AT3G25110.1	0	0	0.581231	1	44.9607	49.3834	87.7141	59.5444	11|11.1|	lipid metabolism|lipid metabolism.FA synthesis and FA elongation|
GRMZM2G104847	AT1G49430.1	0	0	1	NA	0.14879	0	0	0	11|11.1|	lipid metabolism|lipid metabolism.FA synthesis and FA elongation|
GRMZM2G105330	AT5G16370.1	0	0	1	1	385.204	370.794	464.143	571.677	11|11.1|	lipid metabolism|lipid metabolism.FA synthesis and FA elongation|
GRMZM2G108138	NA	0	0	1	1	1285.39	1475.79	1396.78	1411.88	11|11.1|	lipid metabolism|lipid metabolism.FA synthesis and FA elongation|
GRMZM2G110298	AT5G47630.2	0	0	1	1	50.4072	38.4768	70.0454	51.9095	11|11.1|	lipid metabolism|lipid metabolism.FA synthesis and FA elongation|
GRMZM2G110616	AT1G20560.2	0	0	1	1	193.267	160.029	140.059	238.757	11|11.1|	lipid metabolism|lipid metabolism.FA synthesis and FA elongation|
GRMZM2G111677	AT1G62640.2	0	0	1	1	8.86352	7.88251	12.5826	6.91396	11|11.1|	lipid metabolism|lipid metabolism.FA synthesis and FA elongation|
GRMZM2G114672	AT3G05420.1	0	0	1	1	352.05	404.814	620.351	456.521	11|11.1|	lipid metabolism|lipid metabolism.FA synthesis and FA elongation|
GRMZM2G119305	AT3G02610.1	0	0	NA	NA	0	0	0	0	11|11.1|	lipid metabolism|lipid metabolism.FA synthesis and FA elongation|
GRMZM2G120539	AT1G20560.1	0	0	1	0.493244	386.275	859.134	266.578	257.746	11|11.1|	lipid metabolism|lipid metabolism.FA synthesis and FA elongation|
GRMZM2G122324	AT4G25050.1	0	0	1	NA	0	0	0.232962	0	11|11.1|	lipid metabolism|lipid metabolism.FA synthesis and FA elongation|
GRMZM2G124335	AT1G74960.3	0	0	0.609218	1	293.515	550.358	639.837	664.518	11|11.1|	lipid metabolism|lipid metabolism.FA synthesis and FA elongation|
GRMZM2G125052	AT2G05990.2	0	0	1	0.917467	1.62645	0.347634	2.52596	3.18593	11|11.1|	lipid metabolism|lipid metabolism.FA synthesis and FA elongation|
GRMZM2G136262	AT4G25050.1	0	0	0.706091	1	212.743	171.486	124.354	141.661	11|11.1|	lipid metabolism|lipid metabolism.FA synthesis and FA elongation|
GRMZM2G137694	AT1G04220.1	0	0	1	1	0.605662	2.27693	0.287958	1.59464	11|11.1|	lipid metabolism|lipid metabolism.FA synthesis and FA elongation|
GRMZM2G141256	AT1G24360.1	0	0	1	1	0.636911	2.81618	1.01819	0.522916	11|11.1|	lipid metabolism|lipid metabolism.FA synthesis and FA elongation|
GRMZM2G143625	AT3G02610.1	0	0	1	1	0.297581	0.786668	0.232962	0	11|11.1|	lipid metabolism|lipid metabolism.FA synthesis and FA elongation|
GRMZM2G143955	AT3G25110.1	0	0	1	1	384.279	486.166	540.912	586.544	11|11.1|	lipid metabolism|lipid metabolism.FA synthesis and FA elongation|
GRMZM2G152105	AT1G74960.3	0	0	1	1	610.059	692.102	723.09	673.089	11|11.1|	lipid metabolism|lipid metabolism.FA synthesis and FA elongation|
GRMZM2G152417	AT3G16910.1	0	0	1	0.917877	542.871	434.602	339.285	885.408	11|11.1|	lipid metabolism|lipid metabolism.FA synthesis and FA elongation|
GRMZM2G155375	AT3G05420.2	0	0	0.915544	1	352.573	418.244	597.967	506.741	11|11.1|	lipid metabolism|lipid metabolism.FA synthesis and FA elongation|
GRMZM2G156620	AT2G26640.1	0	0	0.935256	1	15.0894	23.3407	8.1066	11.2785	11|11.1|	lipid metabolism|lipid metabolism.FA synthesis and FA elongation|
GRMZM2G157113	AT5G16370.1	0	0	0.433667	1	424.869	293.474	230.882	283.641	11|11.1|	lipid metabolism|lipid metabolism.FA synthesis and FA elongation|
GRMZM2G157269	AT5G36880.2	0	0	1	1	269.037	275.366	264.441	413.651	11|11.1|	lipid metabolism|lipid metabolism.FA synthesis and FA elongation|
GRMZM2G160417	AT1G19440.1	0	0	1	1	570.992	468.776	637.928	719.421	11|11.1|	lipid metabolism|lipid metabolism.FA synthesis and FA elongation|
GRMZM2G162508	AT5G43760.1	0	0	1	1	1.43653	3.81385	2.69094	0.522916	11|11.1|	lipid metabolism|lipid metabolism.FA synthesis and FA elongation|
GRMZM2G162663	AT5G36880.2	0	0	1	1	2065.73	3721.3	3526.42	3423.06	11|11.1|	lipid metabolism|lipid metabolism.FA synthesis and FA elongation|
GRMZM2G164974	AT1G68530.2	0	0	0.711421	0.628199	203.229	227.329	95.8387	85.061	11|11.1|	lipid metabolism|lipid metabolism.FA synthesis and FA elongation|
GRMZM2G166956	AT2G43710.2	0	0	NA	NA	0	0	0	0	11|11.1|	lipid metabolism|lipid metabolism.FA synthesis and FA elongation|
GRMZM2G167438	AT5G04530.1	0	0	NA	1	0	3.52251	0	0.522916	11|11.1|	lipid metabolism|lipid metabolism.FA synthesis and FA elongation|
GRMZM2G168304	AT1G68530.1	0	0	1	1	13.4626	11.6654	12.63	7.41099	11|11.1|	lipid metabolism|lipid metabolism.FA synthesis and FA elongation|
GRMZM2G168956	AT1G68530.1	0	0	NA	1	0	2.20815	0	0.548806	11|11.1|	lipid metabolism|lipid metabolism.FA synthesis and FA elongation|
GRMZM2G173636	AT5G53470.1	0	0	1	1	681.476	557.115	551.151	587.827	11|11.1|	lipid metabolism|lipid metabolism.FA synthesis and FA elongation|
GRMZM2G174830	AT5G18590.2	0	0	1	1	108.415	158.95	109.947	125.263	11|11.1|	lipid metabolism|lipid metabolism.FA synthesis and FA elongation|
GRMZM2G176546	AT3G05970.1	0	0	0.68473	1	897.826	735.78	522.936	874.624	11|11.1|	lipid metabolism|lipid metabolism.FA synthesis and FA elongation|
GRMZM2G180399	AT2G43710.2	0	0	0.257252	1	265.345	303.549	495.514	454.204	11|11.1|	lipid metabolism|lipid metabolism.FA synthesis and FA elongation|
GRMZM2G305809	AT3G51520.1	0	0	1	NA	0.14879	0	0	0	11|11.1|	lipid metabolism|lipid metabolism.FA synthesis and FA elongation|
GRMZM2G316362	NA	0	0	1	1	9.2116	3.22843	1.85314	137.959	11|11.1|	lipid metabolism|lipid metabolism.FA synthesis and FA elongation|
GRMZM2G326195	AT3G05420.1	0	0	1	1	720.044	555.747	515.692	528.676	11|11.1|	lipid metabolism|lipid metabolism.FA synthesis and FA elongation|
GRMZM2G339336	AT2G04350.2	0	0	1	1	1255.29	1323.08	1149.72	1276.07	11|11.1|	lipid metabolism|lipid metabolism.FA synthesis and FA elongation|
GRMZM2G351023	AT1G24360.1	0	0	0.0629378	1	101.473	90.0091	237.585	116.909	11|11.1|	lipid metabolism|lipid metabolism.FA synthesis and FA elongation|
GRMZM2G377341	AT1G36160.2	0	0	1	1	1248.79	2854.07	1516.13	2477.17	11|11.1|	lipid metabolism|lipid metabolism.FA synthesis and FA elongation|
GRMZM2G391684	AT5G16370.1	0	0	0.514241	1	3.14281	84.7039	0.895222	52.8591	11|11.1|	lipid metabolism|lipid metabolism.FA synthesis and FA elongation|
GRMZM2G393146	NA	0	0	0.922126	1	301.777	518.28	650.8	691.827	11|11.1|	lipid metabolism|lipid metabolism.FA synthesis and FA elongation|
GRMZM2G393897	AT1G19440.1	0	0	1	1	1011.6	810.447	897.753	866.899	11|11.1|	lipid metabolism|lipid metabolism.FA synthesis and FA elongation|
GRMZM2G406603	AT1G08510.1	0	0	1	1	656.858	856.782	814.738	732.568	11|11.1|	lipid metabolism|lipid metabolism.FA synthesis and FA elongation|
GRMZM2G409312	AT1G68530.1	0	0	NA	NA	0	0	0	0	11|11.1|	lipid metabolism|lipid metabolism.FA synthesis and FA elongation|
GRMZM2G445602	AT2G26250.1	0	0	NA	NA	0	0	0	0	11|11.1|	lipid metabolism|lipid metabolism.FA synthesis and FA elongation|
GRMZM2G451861	NA	0	0	0.0939472	0.359836	0.14879	0.175899	4.60436	3.65036	11|11.1|	lipid metabolism|lipid metabolism.FA synthesis and FA elongation|
GRMZM2G465806	AT1G20560.1	0	0	1	1	18.1187	24.4722	20.0819	15.9263	11|11.1|	lipid metabolism|lipid metabolism.FA synthesis and FA elongation|
GRMZM2G472376	AT5G23050.1	0	0	1	1	506.356	597.666	660.027	705.073	11|11.1|	lipid metabolism|lipid metabolism.FA synthesis and FA elongation|
GRMZM2G569948	AT2G26640.1	0	0	1	1	300.163	442.595	287.715	337.89	11|11.1|	lipid metabolism|lipid metabolism.FA synthesis and FA elongation|
GRMZM5G812228	AT4G23850.1	0	0	0.635311	1	707.762	1322.92	446.651	1166.83	11|11.1|	lipid metabolism|lipid metabolism.FA synthesis and FA elongation|
GRMZM5G825609	NA	0	0	1	1	437.922	508.321	516.629	487.132	11|11.1|	lipid metabolism|lipid metabolism.FA synthesis and FA elongation|
GRMZM5G829544	AT1G08510.1	0	0	1	1	213.886	204.595	274.532	183.744	11|11.1|	lipid metabolism|lipid metabolism.FA synthesis and FA elongation|
GRMZM5G840955	AT2G04350.2	0	0	1	1	1838.53	1500.3	1378.88	1490.41	11|11.1|	lipid metabolism|lipid metabolism.FA synthesis and FA elongation|
GRMZM5G852502	AT2G43710.1	0	0	1	1	645.448	563.609	871.919	778.555	11|11.1|	lipid metabolism|lipid metabolism.FA synthesis and FA elongation|
GRMZM5G853065	AT1G24360.1	0	0	1	1	0.311497	0.144957	0	0	11|11.1|	lipid metabolism|lipid metabolism.FA synthesis and FA elongation|
GRMZM5G861300	AT4G23850.1	0	0	1	1	825.94	934.504	579.205	667.285	11|11.1|	lipid metabolism|lipid metabolism.FA synthesis and FA elongation|
GRMZM5G883417	AT3G02620.1	0	0	0.776577	1	0.906659	1.79863	3.68021	1.61718	11|11.1|	lipid metabolism|lipid metabolism.FA synthesis and FA elongation|
GRMZM5G894016	AT1G07720.1	0	0	1	1	4.48192	5.89966	9.97272	2.11086	11|11.1|	lipid metabolism|lipid metabolism.FA synthesis and FA elongation|
GRMZM2G118286	AT1G77590.1	-1.40346	0	0.0474036	1	1091.67	971.257	412.677	653.122	11|11.1|	lipid metabolism|lipid metabolism.FA synthesis and FA elongation|
GRMZM2G149580	AT4G25050.1	-2.24721	0	0.0028936	1	45.1233	27.9832	9.50437	17.4725	11|11.1|	lipid metabolism|lipid metabolism.FA synthesis and FA elongation|
GRMZM2G104626	AT1G01120.1	0	-1.59993	0.196696	0.0314303	236.796	331.885	104.614	109.487	11|11.1|	lipid metabolism|lipid metabolism.FA synthesis and FA elongation|
GRMZM2G149636	AT1G01120.1	0	-1.70118	0.0978925	0.017432	230.319	349.453	91.0717	107.468	11|11.1|	lipid metabolism|lipid metabolism.FA synthesis and FA elongation|
GRMZM2G003501	AT1G25450.1	0	-3.26336	0.0908716	0.000124638	30.7755	51.2058	9.87625	5.33272	11|11.1|	lipid metabolism|lipid metabolism.FA synthesis and FA elongation|
GRMZM2G019866	NA	6.3707	4.44911	9.38856211662994e-06	0.00392762	19.5445	28.4451	1617.32	621.332	11|11.1|16.8|16|	lipid metabolism|lipid metabolism.FA synthesis and FA elongation|secondary metabolism.flavonoids|secondary metabolism|
GRMZM2G049190	AT5G01220.1	0	0	1	1	354.18	416.485	420.948	487.041	11|11.10|	lipid metabolism|lipid metabolism.glycolipid synthesis|
GRMZM2G100652	AT5G01220.1	0	0	1	1	1047.12	1457.32	1473.48	1514.81	11|11.10|	lipid metabolism|lipid metabolism.glycolipid synthesis|
AC197041.3	NA	0	0	1	1	0.771785	0.906273	0.232962	1.59129	11|11.10|	lipid metabolism|lipid metabolism.glycolipid synthesis|
AC206349.2	NA	0	0	1	1	0	0.175899	0.287958	0.548806	11|11.10|	lipid metabolism|lipid metabolism.glycolipid synthesis|
GRMZM2G053322	AT4G33030.1	0	0	1	1	2237.64	2102.88	1744.63	1862.03	11|11.10|	lipid metabolism|lipid metabolism.glycolipid synthesis|
GRMZM2G092588	AT3G11670.1	0	0	1	1	788.579	1098.56	1154	1130.5	11|11.10|	lipid metabolism|lipid metabolism.glycolipid synthesis|
GRMZM2G098667	AT4G00550.1	0	0	1	1	173.705	201.996	205.354	204.91	11|11.10|	lipid metabolism|lipid metabolism.glycolipid synthesis|
GRMZM2G100766	AT3G11670.1	0	0	NA	1	0	0.202677	0	0	11|11.10|	lipid metabolism|lipid metabolism.glycolipid synthesis|
GRMZM2G117153	AT5G01220.1	0	0	1	1	843.535	682.952	834.493	772.078	11|11.10|	lipid metabolism|lipid metabolism.glycolipid synthesis|
GRMZM2G141320	AT5G20410.1	0	0	1	1	5366.03	4185.57	4329.2	4457.17	11|11.10|	lipid metabolism|lipid metabolism.glycolipid synthesis|
GRMZM2G142873	AT4G31780.1	0	0	1	1	227.119	237.173	231.011	201.801	11|11.10|	lipid metabolism|lipid metabolism.glycolipid synthesis|
GRMZM2G160452	AT4G00550.1	0	0	0.483654	1	224.312	315.206	425.715	310.27	11|11.10|	lipid metabolism|lipid metabolism.glycolipid synthesis|
GRMZM2G175453	AT3G11670.1	0	0	1	1	1006.01	1197.61	1183.2	1315.6	11|11.10|	lipid metabolism|lipid metabolism.glycolipid synthesis|
GRMZM2G178892	AT5G20410.1	0	0	0.852244	1	971.544	1013.2	585.996	764.375	11|11.10|	lipid metabolism|lipid metabolism.glycolipid synthesis|
GRMZM2G477503	AT5G01220.1	0	0	1	1	10071.4	8602.42	7856.81	8937.99	11|11.10|	lipid metabolism|lipid metabolism.glycolipid synthesis|
GRMZM2G036388	AT3G11670.1	0	0	NA	1	0	0.202677	0	0	11|11.10|16|16.4|	lipid metabolism|lipid metabolism.glycolipid synthesis|secondary metabolism|secondary metabolism.N misc|
GRMZM2G033544	AT3G23510.1	0	0	NA	NA	0	0	0	0	11|11.3|	lipid metabolism|lipid metabolism.Phospholipid synthesis|
GRMZM2G109967	AT2G39290.1	0	0	1	1	159.423	143.178	181.383	169.803	11|11.3|	lipid metabolism|lipid metabolism.Phospholipid synthesis|
GRMZM2G110646	AT1G68000.1	0	0	1	1	304.065	348.21	430.836	383.699	11|11.3|	lipid metabolism|lipid metabolism.Phospholipid synthesis|
GRMZM2G124313	AT2G39290.1	0	0	1	1	262.541	189.192	302.536	272.987	11|11.3|	lipid metabolism|lipid metabolism.Phospholipid synthesis|
GRMZM2G133885	AT5G57190.1	0	0	1	1	349.636	664.328	497.628	673.733	11|11.3|	lipid metabolism|lipid metabolism.Phospholipid synthesis|
GRMZM2G154041	AT2G39290.1	0	0	1	1	0.162707	0.72621	0.232962	1.04583	11|11.3|	lipid metabolism|lipid metabolism.Phospholipid synthesis|
GRMZM2G178917	AT3G23530.1	0	0	1	1	89.1504	77.3874	65.5354	120.099	11|11.3|	lipid metabolism|lipid metabolism.Phospholipid synthesis|
GRMZM2G428673	AT4G33110.2	0	0	NA	1	0	0.202677	0	0	11|11.3|	lipid metabolism|lipid metabolism.Phospholipid synthesis|
GRMZM2G469839	AT4G33110.2	0	0	NA	NA	0	0	0	0	11|11.3|	lipid metabolism|lipid metabolism.Phospholipid synthesis|
GRMZM2G000118	AT4G28130.1	0	0	1	1	10.0446	14.3099	12.2841	12.691	11|11.3|	lipid metabolism|lipid metabolism.Phospholipid synthesis|
GRMZM2G001814	AT5G57190.1	0	0	1	1	159.824	245.672	157.884	209.89	11|11.3|	lipid metabolism|lipid metabolism.Phospholipid synthesis|
GRMZM2G014303	AT1G74320.1	0	0	0.0965557	1	212.361	207.798	81.8323	149.013	11|11.3|	lipid metabolism|lipid metabolism.Phospholipid synthesis|
GRMZM2G014981	AT3G18850.4	0	0	0.612252	1	96.973	87.2709	50.9986	49.625	11|11.3|	lipid metabolism|lipid metabolism.Phospholipid synthesis|
GRMZM2G019562	AT5G07920.1	0	0	1	1	51.1724	45.7147	46.2911	47.0562	11|11.3|	lipid metabolism|lipid metabolism.Phospholipid synthesis|
GRMZM2G026258	AT4G33110.2	0	0	NA	NA	0	0	0	0	11|11.3|	lipid metabolism|lipid metabolism.Phospholipid synthesis|
GRMZM2G027043	AT2G45150.1	0	0	1	1	183.893	157.117	186.226	170.843	11|11.3|	lipid metabolism|lipid metabolism.Phospholipid synthesis|
GRMZM2G032143	AT1G71697.1	0	0	NA	1	0	0.144957	0	0	11|11.3|	lipid metabolism|lipid metabolism.Phospholipid synthesis|
GRMZM2G037104	AT3G57650.1	0	0	0.990129	1	511	581.199	777.977	688.883	11|11.3|	lipid metabolism|lipid metabolism.Phospholipid synthesis|
GRMZM2G045970	AT2G38670.1	0	0	1	1	89.95	74.5633	92.495	72.3364	11|11.3|	lipid metabolism|lipid metabolism.Phospholipid synthesis|
GRMZM2G046293	AT5G58560.1	0	0	1	1	146.26	146.738	164.394	193.294	11|11.3|	lipid metabolism|lipid metabolism.Phospholipid synthesis|
GRMZM2G059445	AT4G15130.1	0	0	1	1	30.3211	41.167	37.5825	22.1946	11|11.3|	lipid metabolism|lipid metabolism.Phospholipid synthesis|
GRMZM2G062416	AT1G62430.1	0	0	1	1	54.4415	86.9034	46.512	46.1809	11|11.3|	lipid metabolism|lipid metabolism.Phospholipid synthesis|
GRMZM2G073380	AT5G57690.1	0	0	NA	NA	0	0	0	0	11|11.3|	lipid metabolism|lipid metabolism.Phospholipid synthesis|
GRMZM2G076911	AT5G07920.1	0	0	1	1	903.14	865.067	733.664	795.073	11|11.3|	lipid metabolism|lipid metabolism.Phospholipid synthesis|
GRMZM2G079805	AT3G23530.1	0	0	NA	1	0	0.175899	0	0	11|11.3|	lipid metabolism|lipid metabolism.Phospholipid synthesis|
GRMZM2G087146	AT1G74320.1	0	0	1	1	66.9745	69.5422	89.0184	84.5554	11|11.3|	lipid metabolism|lipid metabolism.Phospholipid synthesis|
GRMZM2G094452	AT2G20900.2	0	0	1	1	478.357	638.577	638.262	653.347	11|11.3|	lipid metabolism|lipid metabolism.Phospholipid synthesis|
GRMZM2G100333	AT2G26830.1	0	0	1	1	227.022	223.885	301.419	243.181	11|11.3|	lipid metabolism|lipid metabolism.Phospholipid synthesis|
GRMZM2G103281	AT2G38670.1	0	0	1	1	381.939	354.691	313.235	365.58	11|11.3|	lipid metabolism|lipid metabolism.Phospholipid synthesis|
GRMZM2G106578	AT2G20900.2	0	0	0.950808	1	175.504	262.249	123.169	179.162	11|11.3|	lipid metabolism|lipid metabolism.Phospholipid synthesis|
GRMZM2G111632	AT5G58560.1	0	0	1	1	162.517	221.144	211.183	208.747	11|11.3|	lipid metabolism|lipid metabolism.Phospholipid synthesis|
GRMZM2G112908	AT5G58560.1	0	0	NA	NA	0	0	0	0	11|11.3|	lipid metabolism|lipid metabolism.Phospholipid synthesis|
GRMZM2G128214	AT4G30340.1	0	0	1	1	618.239	907.445	783.943	884.729	11|11.3|	lipid metabolism|lipid metabolism.Phospholipid synthesis|
GRMZM2G132898	AT4G15130.1	0	0	0.759236	0.552765	293.582	380.404	174.679	192.094	11|11.3|	lipid metabolism|lipid metabolism.Phospholipid synthesis|
GRMZM2G135027	AT3G18850.4	0	0	1	1	335.99	462.86	481.97	549.314	11|11.3|	lipid metabolism|lipid metabolism.Phospholipid synthesis|
GRMZM2G156162	AT4G29890.1	0	0	0.983585	1	271.571	340.824	471.673	477.095	11|11.3|	lipid metabolism|lipid metabolism.Phospholipid synthesis|
GRMZM2G171229	AT4G15130.1	0	0	0.557969	1	20.3183	19.855	8.95981	11.023	11|11.3|	lipid metabolism|lipid metabolism.Phospholipid synthesis|
GRMZM2G351672	AT4G33110.2	0	0	NA	NA	0	0	0	0	11|11.3|	lipid metabolism|lipid metabolism.Phospholipid synthesis|
GRMZM2G425249	AT1G74320.1	0	0	1	1	165.056	228.374	113.799	105.599	11|11.3|	lipid metabolism|lipid metabolism.Phospholipid synthesis|
GRMZM2G433095	NA	0	0	1	1	0.14879	0.320856	0	0	11|11.3|	lipid metabolism|lipid metabolism.Phospholipid synthesis|
GRMZM2G452529	AT4G22340.2	0	0	1	1	298.951	353.885	383.595	378.725	11|11.3|	lipid metabolism|lipid metabolism.Phospholipid synthesis|
GRMZM2G469409	AT2G26830.1	0	0	1	1	141.974	169.135	218.914	154.389	11|11.3|	lipid metabolism|lipid metabolism.Phospholipid synthesis|
GRMZM5G825110	AT4G22340.3	0	0	1	1	603.22	707.292	634.38	667.801	11|11.3|	lipid metabolism|lipid metabolism.Phospholipid synthesis|
GRMZM5G827286	AT5G63770.1	0	0	1	1	254.891	290.72	279.235	200.517	11|11.3|	lipid metabolism|lipid metabolism.Phospholipid synthesis|
GRMZM5G878139	AT3G57650.1	0	0	1	1	400.64	411.428	334.313	396.047	11|11.3|	lipid metabolism|lipid metabolism.Phospholipid synthesis|
GRMZM2G023163	AT1G80460.1	0	0	1	1	1312.8	1270.61	1399.41	1228.27	11|11.5|	lipid metabolism|lipid metabolism.glyceral metabolism|
GRMZM2G063258	AT2G40690.1	0	0	1	1	10.443	16.2788	8.97817	19.5508	11|11.5|	lipid metabolism|lipid metabolism.glyceral metabolism|
GRMZM2G090747	AT2G41540.3	0	0	1	1	421.572	487.624	598.712	568.805	11|11.5|	lipid metabolism|lipid metabolism.glyceral metabolism|
GRMZM2G155348	AT2G41540.3	0	0	1	1	201.34	364.594	191.705	202.453	11|11.5|	lipid metabolism|lipid metabolism.glyceral metabolism|
GRMZM2G173195	AT2G41540.3	0	0	1	1	182.742	250.463	157.535	232.029	11|11.5|	lipid metabolism|lipid metabolism.glyceral metabolism|
GRMZM2G446108	AT3G10370.1	0	0	0.672761	1	342.396	445.569	600.456	462.317	11|11.5|	lipid metabolism|lipid metabolism.glyceral metabolism|
GRMZM2G166853	AT1G14290.1	7.69156	9.10823	1.03304698622464e-05	2.94204371625128e-07	0.962325	0.496755	198.936	274.152	11|11.8|	lipid metabolism|lipid metabolism.exotics (steroids, squalene etc)|
GRMZM2G007289	AT1G14290.1	3.14364	0	0.028779	0.696522	6.09166	13.8164	53.8353	50.2129	11|11.8|	lipid metabolism|lipid metabolism.exotics (steroids, squalene etc)|
GRMZM2G003526	AT1G14290.1	2.8117	0	0.0325899	0.567165	2.92102	6.83806	20.5088	24.9161	11|11.8|	lipid metabolism|lipid metabolism.exotics (steroids, squalene etc)|
GRMZM2G124276	AT1G14290.1	1.935	0	0.00179285	0.552765	24.6134	32.4371	94.116	72.6923	11|11.8|	lipid metabolism|lipid metabolism.exotics (steroids, squalene etc)|
GRMZM2G167431	AT5G19200.1	1.47233	0	0.0364599	0.541135	52.7365	56.3508	146.328	121.075	11|11.8|	lipid metabolism|lipid metabolism.exotics (steroids, squalene etc)|
AC197577.2	AT4G04930.1	0	0	NA	NA	0	0	0	0	11|11.8|	lipid metabolism|lipid metabolism.exotics (steroids, squalene etc)|
GRMZM2G000531	AT2G29390.1	0	0	1	1	382.501	483.419	524.17	510.6	11|11.8|	lipid metabolism|lipid metabolism.exotics (steroids, squalene etc)|
GRMZM2G007157	AT4G19860.1	0	0	1	1	178.653	202.005	243.839	243.525	11|11.8|	lipid metabolism|lipid metabolism.exotics (steroids, squalene etc)|
GRMZM2G007252	AT1G47290.2	0	0	NA	NA	0	0	0	0	11|11.8|	lipid metabolism|lipid metabolism.exotics (steroids, squalene etc)|
GRMZM2G007721	AT3G07020.2	0	0	1	1	639.23	659.746	571.807	573.927	11|11.8|	lipid metabolism|lipid metabolism.exotics (steroids, squalene etc)|
GRMZM2G009435	AT1G47290.2	0	0	1	1	0	0.757153	0.232962	0	11|11.8|	lipid metabolism|lipid metabolism.exotics (steroids, squalene etc)|
GRMZM2G009626	AT3G07020.1	0	0	1	1	94.5102	142.237	142.891	169.789	11|11.8|	lipid metabolism|lipid metabolism.exotics (steroids, squalene etc)|
GRMZM2G016551	AT1G13580.3	0	0	0.389179	0.398406	21.6472	26.1833	8.29227	8.43763	11|11.8|	lipid metabolism|lipid metabolism.exotics (steroids, squalene etc)|
GRMZM2G021849	AT3G07020.2	0	0	1	1	350.527	474.26	390.215	457.003	11|11.8|	lipid metabolism|lipid metabolism.exotics (steroids, squalene etc)|
GRMZM2G029396	AT4G34640.1	0	0	1	1	262.249	329.199	242.656	250.322	11|11.8|	lipid metabolism|lipid metabolism.exotics (steroids, squalene etc)|
GRMZM2G030118	AT1G14290.1	0	0	1	NA	0.622995	0	0	0	11|11.8|	lipid metabolism|lipid metabolism.exotics (steroids, squalene etc)|
GRMZM2G034534	AT1G27480.1	0	0	1	1	48.4196	62.3547	52.367	59.6111	11|11.8|	lipid metabolism|lipid metabolism.exotics (steroids, squalene etc)|
GRMZM2G035256	AT1G27480.1	0	0	0.444436	1	11.414	13.8306	3.7275	16.6213	11|11.8|	lipid metabolism|lipid metabolism.exotics (steroids, squalene etc)|
GRMZM2G038964	AT2G34770.1	0	0	1	1	282.284	391.847	410.067	231.17	11|11.8|	lipid metabolism|lipid metabolism.exotics (steroids, squalene etc)|
GRMZM2G041369	AT1G27480.1	0	0	1	0.770034	30.2139	19.5508	22.9195	64.8193	11|11.8|	lipid metabolism|lipid metabolism.exotics (steroids, squalene etc)|
GRMZM2G042677	AT1G27480.1	0	0	1	1	5.10088	3.01886	5.61199	20.7736	11|11.8|	lipid metabolism|lipid metabolism.exotics (steroids, squalene etc)|
GRMZM2G044175	AT1G69640.1	0	0	0.752774	1	63.4244	65.2813	36.4933	38.0514	11|11.8|	lipid metabolism|lipid metabolism.exotics (steroids, squalene etc)|
GRMZM2G044337	AT1G27980.1	0	0	1	1	1460.69	1375.63	1468.15	1636.79	11|11.8|	lipid metabolism|lipid metabolism.exotics (steroids, squalene etc)|
GRMZM2G044472	AT1G27480.1	0	0	1	1	19.392	16.2448	26.8168	132.833	11|11.8|	lipid metabolism|lipid metabolism.exotics (steroids, squalene etc)|
GRMZM2G057475	AT4G21540.1	0	0	0.41605	1	394.011	548.339	820.213	629.884	11|11.8|	lipid metabolism|lipid metabolism.exotics (steroids, squalene etc)|
GRMZM2G058496	AT1G01020.1	0	0	1	1	163.136	203.209	250.88	235.041	11|11.8|	lipid metabolism|lipid metabolism.exotics (steroids, squalene etc)|
GRMZM2G058630	AT1G27480.1	0	0	1	1	31.6565	30.8348	23.5813	41.4579	11|11.8|	lipid metabolism|lipid metabolism.exotics (steroids, squalene etc)|
GRMZM2G060067	AT4G36480.2	0	0	1	1	6.86991	4.70621	7.49406	5.29008	11|11.8|	lipid metabolism|lipid metabolism.exotics (steroids, squalene etc)|
GRMZM2G061885	AT5G13640.1	0	0	1	1	508.622	439.603	507.206	457.568	11|11.8|	lipid metabolism|lipid metabolism.exotics (steroids, squalene etc)|
GRMZM2G062377	AT3G58490.1	0	0	1	1	247.858	208.184	292.876	327.546	11|11.8|	lipid metabolism|lipid metabolism.exotics (steroids, squalene etc)|
GRMZM2G062531	AT4G12110.1	0	0	NA	NA	0	0	0	0	11|11.8|	lipid metabolism|lipid metabolism.exotics (steroids, squalene etc)|
GRMZM2G066321	AT4G22756.1	0	0	0.945189	1	156.153	58.5105	77.3173	32.4315	11|11.8|	lipid metabolism|lipid metabolism.exotics (steroids, squalene etc)|
GRMZM2G078373	AT4G04930.1	0	0	1	1	187.984	152.231	190.486	136.486	11|11.8|	lipid metabolism|lipid metabolism.exotics (steroids, squalene etc)|
GRMZM2G082633	AT1G27480.1	0	0	0.585073	1	14.1475	21.8376	23.2856	20.1797	11|11.8|	lipid metabolism|lipid metabolism.exotics (steroids, squalene etc)|
GRMZM2G083427	AT3G19260.1	0	0	1	1	136.371	182.021	168.059	201.073	11|11.8|	lipid metabolism|lipid metabolism.exotics (steroids, squalene etc)|
GRMZM2G087275	AT4G36480.2	0	0	0.292357	0.781627	270.127	285.145	571.95	536.614	11|11.8|	lipid metabolism|lipid metabolism.exotics (steroids, squalene etc)|
GRMZM2G088549	AT5G23450.2	0	0	1	1	270.983	310.145	307.221	345.374	11|11.8|	lipid metabolism|lipid metabolism.exotics (steroids, squalene etc)|
GRMZM2G095763	AT5G13640.1	0	0	1	1	695.508	634.686	702.708	799.435	11|11.8|	lipid metabolism|lipid metabolism.exotics (steroids, squalene etc)|
GRMZM2G108225	AT4G34640.1	0	0	1	1	229.518	287.807	199.429	203.717	11|11.8|	lipid metabolism|lipid metabolism.exotics (steroids, squalene etc)|
GRMZM2G115612	AT3G58490.2	0	0	0.923525	0.984437	368.436	445.909	591.264	779.639	11|11.8|	lipid metabolism|lipid metabolism.exotics (steroids, squalene etc)|
GRMZM2G127067	AT4G12110.1	0	0	0.950808	1	320.494	263.571	440.719	332.007	11|11.8|	lipid metabolism|lipid metabolism.exotics (steroids, squalene etc)|
GRMZM2G133793	AT4G36830.1	0	0	1	1	113.353	90.0312	135.363	99.4819	11|11.8|	lipid metabolism|lipid metabolism.exotics (steroids, squalene etc)|
GRMZM2G144985	AT4G36480.2	0	0	1	1	622.329	735.61	976.385	985.277	11|11.8|	lipid metabolism|lipid metabolism.exotics (steroids, squalene etc)|
GRMZM2G147701	AT5G19200.1	0	0	1	1	243.671	281.832	377.163	373.54	11|11.8|	lipid metabolism|lipid metabolism.exotics (steroids, squalene etc)|
GRMZM2G149224	AT1G47290.2	0	0	1	1	329.32	398.235	315.89	332.798	11|11.8|	lipid metabolism|lipid metabolism.exotics (steroids, squalene etc)|
GRMZM2G149617	AT1G43620.3	0	0	1	1	396.296	368.408	415.071	410.222	11|11.8|	lipid metabolism|lipid metabolism.exotics (steroids, squalene etc)|
GRMZM2G150541	AT2G26260.2	0	0	1	1	496.673	455.098	493.446	434.368	11|11.8|	lipid metabolism|lipid metabolism.exotics (steroids, squalene etc)|
GRMZM2G151521	AT3G19260.1	0	0	0.510442	1	68.8735	92.4647	138.782	111.575	11|11.8|	lipid metabolism|lipid metabolism.exotics (steroids, squalene etc)|
GRMZM2G152895	AT1G27480.1	0	0	0.910948	1	14.3693	12.7674	7.18245	7.49536	11|11.8|	lipid metabolism|lipid metabolism.exotics (steroids, squalene etc)|
GRMZM2G163008	AT1G14290.1	0	0	0.854512	1	0.442955	0.351798	3.15687	2.09166	11|11.8|	lipid metabolism|lipid metabolism.exotics (steroids, squalene etc)|
GRMZM2G163426	AT1G13580.3	0	0	0.93388	1	58.1594	70.6001	37.8941	38.8944	11|11.8|	lipid metabolism|lipid metabolism.exotics (steroids, squalene etc)|
GRMZM2G176301	AT2G29390.2	0	0	1	1	47.4038	74.4613	62.9205	54.9066	11|11.8|	lipid metabolism|lipid metabolism.exotics (steroids, squalene etc)|
GRMZM2G180922	AT2G33630.1	0	0	1	1	272.849	248.437	300.566	300.812	11|11.8|	lipid metabolism|lipid metabolism.exotics (steroids, squalene etc)|
GRMZM2G180982	AT4G22330.1	0	0	1	1	402.02	485.207	407.432	424.533	11|11.8|	lipid metabolism|lipid metabolism.exotics (steroids, squalene etc)|
GRMZM2G300944	AT4G22330.1	0	0	1	1	191.032	220.943	275.181	269.558	11|11.8|	lipid metabolism|lipid metabolism.exotics (steroids, squalene etc)|
GRMZM2G315726	AT1G13580.1	0	0	1	1	224.449	300.354	343.132	452.131	11|11.8|	lipid metabolism|lipid metabolism.exotics (steroids, squalene etc)|
GRMZM2G345725	AT5G23450.2	0	0	1	1	905.904	824.336	871.509	813.584	11|11.8|	lipid metabolism|lipid metabolism.exotics (steroids, squalene etc)|
GRMZM2G352855	AT1G27480.1	0	0	1	1	432.059	391.499	475.874	744.919	11|11.8|	lipid metabolism|lipid metabolism.exotics (steroids, squalene etc)|
GRMZM2G372293	AT4G36480.2	0	0	1	1	1.25649	1.42564	0.92657	1.06837	11|11.8|	lipid metabolism|lipid metabolism.exotics (steroids, squalene etc)|
GRMZM2G388155	AT4G36480.2	0	0	1	1	4.8973	4.36833	4.14613	7.95644	11|11.8|	lipid metabolism|lipid metabolism.exotics (steroids, squalene etc)|
GRMZM2G417009	AT3G58490.1	0	0	1	1	4.72471	3.45373	2.83998	3.15669	11|11.8|	lipid metabolism|lipid metabolism.exotics (steroids, squalene etc)|
GRMZM2G423229	AT1G14290.1	0	0	0.101632	0.44766	1.82382	1.19619	16.1817	9.10919	11|11.8|	lipid metabolism|lipid metabolism.exotics (steroids, squalene etc)|
GRMZM2G444643	AT1G13580.3	0	0	1	1	355.594	319.631	339.133	310.954	11|11.8|	lipid metabolism|lipid metabolism.exotics (steroids, squalene etc)|
GRMZM2G449763	NA	0	0	1	1	22.4988	25.1859	24.4817	22.8427	11|11.8|	lipid metabolism|lipid metabolism.exotics (steroids, squalene etc)|
GRMZM2G481843	AT3G55360.1	0	0	1	1	971.819	682.239	769.032	652.398	11|11.8|	lipid metabolism|lipid metabolism.exotics (steroids, squalene etc)|
GRMZM5G800975	AT5G23450.2	0	0	1	1	574.823	524.047	523.049	532.347	11|11.8|	lipid metabolism|lipid metabolism.exotics (steroids, squalene etc)|
GRMZM5G836378	AT1G14290.1	0	0	1	1	524.516	387.216	379.801	452.647	11|11.8|	lipid metabolism|lipid metabolism.exotics (steroids, squalene etc)|
GRMZM2G053117	AT2G42880.1	0	0	1	1	70.2635	2.56411	80.5858	0.519567	11|11.8|30|	lipid metabolism|lipid metabolism.exotics (steroids, squalene etc)|signalling|
GRMZM2G066426	AT1G30520.1	0	0	0.0939947	1	4.33313	11.4358	0.465924	5.89737	11|18|11.1|18.5|18.5.2|	lipid metabolism|Co-factor and vitamine metabolism|lipid metabolism.FA synthesis and FA elongation|Co-factor and vitamine metabolism.folate & vitamine K|Co-factor and vitamine metabolism.folate & vitamine K.2-phytyl-1,4-naphthoquinone methyltransferase|
GRMZM2G071575	AT1G27950.1	0	0	1	1	2.57144	1.19619	1.41614	1.09761	11|26|	lipid metabolism|misc|
GRMZM2G351160	AT2G36360.2	0	0	1	1	461.298	389.421	469.761	458.899	11|29.5|11.1|29.5.11.4|29.5.11|26|29.5.11.4.3|29|	lipid metabolism|protein.degradation|lipid metabolism.FA synthesis and FA elongation|protein.degradation.ubiquitin.E3|protein.degradation.ubiquitin|misc|protein.degradation.ubiquitin.E3.SCF|protein|
GRMZM2G071206	AT1G43580.1	0	0	1	1	336.744	337.9	325.319	362.491	12.1|12|	N-metabolism.nitrate metabolism|N-metabolism|
GRMZM2G076723	AT1G77760.1	0	0	0.65762	1	174.53	167.763	88.081	76.9456	12.1|12|	N-metabolism.nitrate metabolism|N-metabolism|
GRMZM2G079381	AT2G15620.1	0	0	0.872436	1	822.512	1285.5	313.254	593.787	12.1|12|	N-metabolism.nitrate metabolism|N-metabolism|
GRMZM2G114739	AT3G01910.1	0	0	0.945808	1	927.361	904.689	1262.2	1026.68	12.1|12|	N-metabolism.nitrate metabolism|N-metabolism|
GRMZM2G127972	AT5G17770.1	0	0	0.417706	1	58.8801	43.7314	28.7403	50.6356	12.1|12|	N-metabolism.nitrate metabolism|N-metabolism|
GRMZM2G129453	AT2G46210.1	0	0	0.455454	0.316763	145.541	185.007	70.2743	60.973	12.1|12|	N-metabolism.nitrate metabolism|N-metabolism|
GRMZM2G133213	AT5G17770.1	0	0	0.743075	1	881.456	790.396	521.94	745.748	12.1|12|	N-metabolism.nitrate metabolism|N-metabolism|
GRMZM2G154146	AT1G43580.1	0	0	1	1	379.961	347.585	372.082	358.245	12.1|12|	N-metabolism.nitrate metabolism|N-metabolism|
GRMZM2G157263	AT5G17770.1	0	0	1	1	1420.05	720.958	1174.21	821.169	12.1|12|	N-metabolism.nitrate metabolism|N-metabolism|
GRMZM2G314712	NA	0	0	1	1	0.460288	0.989345	0.808878	1.61718	12.1|12|	N-metabolism.nitrate metabolism|N-metabolism|
GRMZM2G362890	NA	0	0	1	1	0.297581	0.320856	0.232962	0	12.1|12|	N-metabolism.nitrate metabolism|N-metabolism|
GRMZM2G424659	NA	0	0	1	1	2.30852	3.40576	3.18294	2.11086	12.1|12|	N-metabolism.nitrate metabolism|N-metabolism|
GRMZM2G430729	AT2G46210.1	0	0	1	1	0	0.175899	0.895222	0	12.1|12|	N-metabolism.nitrate metabolism|N-metabolism|
GRMZM2G568636	AT1G77760.1	0	0	0.066356	1	796.747	672.876	286.394	494.339	12.1|12|	N-metabolism.nitrate metabolism|N-metabolism|
GRMZM2G102959	AT2G15620.1	-1.44119	0	0.022491	0.0535397	1179.97	1759.6	434.541	627.886	12.1|12|	N-metabolism.nitrate metabolism|N-metabolism|
GRMZM2G179120	AT2G46210.1	-1.95909	0	0.0142581	0.128038	82.3374	86.1024	21.1765	23.7801	12.1|12|	N-metabolism.nitrate metabolism|N-metabolism|
GRMZM2G428027	AT1G77760.1	-4.05162	0	0.00195414	1	16.8845	22.8072	1.01819	9.56783	12.1|12|	N-metabolism.nitrate metabolism|N-metabolism|
GRMZM5G878558	AT1G77760.1	0	-2.53729	1	0.0280767	303.626	548.646	237.87	94.513	12.1|12|	N-metabolism.nitrate metabolism|N-metabolism|
GRMZM2G422581	AT5G17770.1	0	0	0.801703	1	75.4707	67.9377	45.6654	60.1181	12.1|26|12|	N-metabolism.nitrate metabolism|misc|N-metabolism|
GRMZM2G375064	AT5G53460.3	4.68241	3.32557	8.41312876633117e-07	0.00389367	73.4307	70.7553	1885.49	709.339	12.2|12|	N-metabolism.ammonia metabolism|N-metabolism|
GRMZM2G024104	AT5G37600.1	0	0	1	1	42.0734	107.25	251.936	376.094	12.2|12|	N-metabolism.ammonia metabolism|N-metabolism|
GRMZM2G036464	AT5G37600.1	0	0	1	1	4006.36	4666.78	5422.45	5815.28	12.2|12|	N-metabolism.ammonia metabolism|N-metabolism|
GRMZM2G036609	AT5G04140.1	0	0	1	1	3368.45	5623.61	3318.95	4614.36	12.2|12|	N-metabolism.ammonia metabolism|N-metabolism|
GRMZM2G046601	AT1G66200.3	0	0	1	1	60.3732	157.73	82.4969	50.6633	12.2|12|	N-metabolism.ammonia metabolism|N-metabolism|
GRMZM2G050514	AT5G37600.1	0	0	0.847621	0.0513147	1933.31	4844.06	1226.59	1191.92	12.2|12|	N-metabolism.ammonia metabolism|N-metabolism|
GRMZM2G062585	AT5G57440.1	0	0	1	1	83.8773	61.7582	69.7724	89.1179	12.2|12|	N-metabolism.ammonia metabolism|N-metabolism|
GRMZM2G077054	AT5G53460.3	0	0	1	1	1652.88	2732.94	1926.8	2528.28	12.2|12|	N-metabolism.ammonia metabolism|N-metabolism|
GRMZM2G085078	AT5G53460.3	0	0	0.425239	1	2508.53	4997.63	5158.99	5204.44	12.2|12|	N-metabolism.ammonia metabolism|N-metabolism|
GRMZM2G098290	AT5G35630.3	0	0	1	1	317.278	551.337	284.486	475.122	12.2|12|	N-metabolism.ammonia metabolism|N-metabolism|
GRMZM2G102231	AT4G25840.1	0	0	1	1	268.545	374.341	292.07	273.004	12.2|12|	N-metabolism.ammonia metabolism|N-metabolism|
GRMZM2G115646	AT3G53180.1	0	0	1	1	1560.96	1132.88	1974.7	1593.01	12.2|12|	N-metabolism.ammonia metabolism|N-metabolism|
GRMZM5G872068	AT1G66200.1	0	0	1	1	8085.75	7503.62	7198.42	7889.32	12.2|12|	N-metabolism.ammonia metabolism|N-metabolism|
GRMZM2G015289	AT1G51720.1	0	0	0.989251	1	325.783	459.045	528.857	542.07	12.3|12|	N-metabolism.N-degradation|N-metabolism|
GRMZM2G427097	AT5G07440.3	0	0	1	1	270.844	563.839	427.166	532.658	12.3|12|	N-metabolism.N-degradation|N-metabolism|
GRMZM2G088235	AT1G21840.1	0	0	0.844542	1	77.2314	92.5223	138.682	112.07	12|	N-metabolism|
GRMZM2G108775	AT5G67220.1	0	0	1	1	118.76	99.9427	124.076	122.229	12|	N-metabolism|
GRMZM2G115805	AT3G63510.2	0	0	0.248183	0.279452	82.5949	74.5118	172.558	176.125	12|	N-metabolism|
GRMZM2G467466	AT1G02020.1	0	0	0.755035	1	92.6632	75.6019	142.288	115.32	12|	N-metabolism|
GRMZM5G851103	AT3G49645.1	0	0	0.223709	1	26.6768	21.2718	54.2533	32.3161	12|	N-metabolism|
GRMZM2G017110	AT5G17330.1	2.07464	0	0.0254736	1	1452.19	1934.16	6117.22	1855.24	13.1.1|13.1.1.1|13.1|13|	amino acid metabolism.synthesis.central amino acid metabolism|amino acid metabolism.synthesis.central amino acid metabolism.GABA|amino acid metabolism.synthesis|amino acid metabolism|
GRMZM2G098875	AT5G17330.1	0	0	1	1	19.5089	60.7701	24.0082	90.0193	13.1.1|13.1.1.1|13.1|13|	amino acid metabolism.synthesis.central amino acid metabolism|amino acid metabolism.synthesis.central amino acid metabolism.GABA|amino acid metabolism.synthesis|amino acid metabolism|
GRMZM2G101069	AT2G02010.1	0	0	NA	1	0	0.175899	0	0	13.1.1|13.1.1.1|13.1|13|	amino acid metabolism.synthesis.central amino acid metabolism|amino acid metabolism.synthesis.central amino acid metabolism.GABA|amino acid metabolism.synthesis|amino acid metabolism|
GRMZM2G119482	AT1G79440.1	0	0	0.141859	1	532.126	512.627	1083.18	861.889	13.1.1|13.1.1.1|13.1|13|	amino acid metabolism.synthesis.central amino acid metabolism|amino acid metabolism.synthesis.central amino acid metabolism.GABA|amino acid metabolism.synthesis|amino acid metabolism|
GRMZM5G826838	AT5G17330.1	0	0	0.8909	1	1135.75	1100.01	1672.16	1175.95	13.1.1|13.1.1.1|13.1|13|	amino acid metabolism.synthesis.central amino acid metabolism|amino acid metabolism.synthesis.central amino acid metabolism.GABA|amino acid metabolism.synthesis|amino acid metabolism|
GRMZM2G033799	AT2G22250.3	0	0	1	1	1054.9	1304.23	1155.87	1274.06	13.1.1|13.1.1.2|13.1|13|	amino acid metabolism.synthesis.central amino acid metabolism|amino acid metabolism.synthesis.central amino acid metabolism.aspartate|amino acid metabolism.synthesis|amino acid metabolism|
GRMZM2G094712	AT5G11520.1	0	0	1	1	1612.99	2274.87	2364.18	2678.56	13.1.1|13.1.1.2|13.1|13|	amino acid metabolism.synthesis.central amino acid metabolism|amino acid metabolism.synthesis.central amino acid metabolism.aspartate|amino acid metabolism.synthesis|amino acid metabolism|
GRMZM2G400604	AT2G22250.3	0	0	1	1	375.673	475.047	380.753	456.675	13.1.1|13.1.1.2|13.1|13|	amino acid metabolism.synthesis.central amino acid metabolism|amino acid metabolism.synthesis.central amino acid metabolism.aspartate|amino acid metabolism.synthesis|amino acid metabolism|
GRMZM5G836910	AT4G31990.2	0	0	0.961034	1	1158.48	1046.63	747.393	741.113	13.1.1|13.1.1.2|13.1|13|	amino acid metabolism.synthesis.central amino acid metabolism|amino acid metabolism.synthesis.central amino acid metabolism.aspartate|amino acid metabolism.synthesis|amino acid metabolism|
GRMZM2G030571	AT3G08860.1	0	0	0.866269	1	353.927	447.09	610.801	410.406	13.1.1|13.1.1.3|13.1|13|	amino acid metabolism.synthesis.central amino acid metabolism|amino acid metabolism.synthesis.central amino acid metabolism.alanine|amino acid metabolism.synthesis|amino acid metabolism|
GRMZM2G050481	AT2G13360.2	0	0	1	NA	0.162707	0	0	0	13.1.1|13.1.1.3|13.1|13|	amino acid metabolism.synthesis.central amino acid metabolism|amino acid metabolism.synthesis.central amino acid metabolism.alanine|amino acid metabolism.synthesis|amino acid metabolism|
GRMZM2G053939	AT1G17290.1	0	0	1	1	201.977	236.326	176.699	170.425	13.1.1|13.1.1.3|13.1|13|	amino acid metabolism.synthesis.central amino acid metabolism|amino acid metabolism.synthesis.central amino acid metabolism.alanine|amino acid metabolism.synthesis|amino acid metabolism|
GRMZM2G053999	AT1G72330.3	0	0	1	1	706.47	652.403	571.587	477.206	13.1.1|13.1.1.3|13.1|13|	amino acid metabolism.synthesis.central amino acid metabolism|amino acid metabolism.synthesis.central amino acid metabolism.alanine|amino acid metabolism.synthesis|amino acid metabolism|
GRMZM2G088018	AT1G72330.3	0	0	0.0611692	1	61.1581	53.9824	21.5531	40.7571	13.1.1|13.1.1.3|13.1|13|	amino acid metabolism.synthesis.central amino acid metabolism|amino acid metabolism.synthesis.central amino acid metabolism.alanine|amino acid metabolism.synthesis|amino acid metabolism|
GRMZM2G088028	AT1G72330.2	0	0	0.507259	1	64.1856	86.1892	36.0645	75.6135	13.1.1|13.1.1.3|13.1|13|	amino acid metabolism.synthesis.central amino acid metabolism|amino acid metabolism.synthesis.central amino acid metabolism.alanine|amino acid metabolism.synthesis|amino acid metabolism|
GRMZM2G117230	AT1G72330.1	0	0	1	1	1.04862	1.18786	0.52092	1.04248	13.1.1|13.1.1.3|13.1|13|	amino acid metabolism.synthesis.central amino acid metabolism|amino acid metabolism.synthesis.central amino acid metabolism.alanine|amino acid metabolism.synthesis|amino acid metabolism|
GRMZM2G119511	AT2G13360.2	0	0	NA	NA	0	0	0	0	13.1.1|13.1.1.3|13.1|13|	amino acid metabolism.synthesis.central amino acid metabolism|amino acid metabolism.synthesis.central amino acid metabolism.alanine|amino acid metabolism.synthesis|amino acid metabolism|
GRMZM2G124353	AT4G39660.1	0	0	0.296482	1	2924.71	2356.59	1419.2	2009.09	13.1.1|13.1.1.3|13.1|13|	amino acid metabolism.synthesis.central amino acid metabolism|amino acid metabolism.synthesis.central amino acid metabolism.alanine|amino acid metabolism.synthesis|amino acid metabolism|
GRMZM2G127350	AT3G08860.1	0	0	0.0603179	0.317401	1593.87	1185.95	649.049	552.839	13.1.1|13.1.1.3|13.1|13|	amino acid metabolism.synthesis.central amino acid metabolism|amino acid metabolism.synthesis.central amino acid metabolism.alanine|amino acid metabolism.synthesis|amino acid metabolism|
GRMZM2G137868	AT2G13360.2	0	0	1	1	0	0.320856	0.319306	0	13.1.1|13.1.1.3|13.1|13|	amino acid metabolism.synthesis.central amino acid metabolism|amino acid metabolism.synthesis.central amino acid metabolism.alanine|amino acid metabolism.synthesis|amino acid metabolism|
GRMZM2G359559	AT2G13360.2	0	0	1	1	0.650828	0.405355	0	0	13.1.1|13.1.1.3|13.1|13|	amino acid metabolism.synthesis.central amino acid metabolism|amino acid metabolism.synthesis.central amino acid metabolism.alanine|amino acid metabolism.synthesis|amino acid metabolism|
GRMZM5G828630	AT1G72330.2	0	0	0.181056	1	74.1523	103.446	161.507	148.466	13.1.1|13.1.1.3|13.1|13|	amino acid metabolism.synthesis.central amino acid metabolism|amino acid metabolism.synthesis.central amino acid metabolism.alanine|amino acid metabolism.synthesis|amino acid metabolism|
GRMZM5G840582	AT1G70580.4	0	0	1	1	4.15309	6.99706	7.18245	12.818	13.1.1|13.1.1.3|13.1|13|	amino acid metabolism.synthesis.central amino acid metabolism|amino acid metabolism.synthesis.central amino acid metabolism.alanine|amino acid metabolism.synthesis|amino acid metabolism|
GRMZM2G120563	AT3G23560.1	0	0	1	1	927.357	1374.12	1254.93	1707.17	13.1.1|27.3|27|34|13.1.1.3|13.1|13|	amino acid metabolism.synthesis.central amino acid metabolism|RNA.regulation of transcription|RNA|transport|amino acid metabolism.synthesis.central amino acid metabolism.alanine|amino acid metabolism.synthesis|amino acid metabolism|
GRMZM2G128114	NA	0	0	1	1	120.653	204.495	197.359	216.006	13.1.1|35|13.1.1.1|13.1|13|	amino acid metabolism.synthesis.central amino acid metabolism|not assigned|amino acid metabolism.synthesis.central amino acid metabolism.GABA|amino acid metabolism.synthesis|amino acid metabolism|
GRMZM2G355906	NA	0	0	1	0.395205	32.1841	49.5013	22.527	12.6277	13.1.1|35|13.1.1.1|13.1|13|	amino acid metabolism.synthesis.central amino acid metabolism|not assigned|amino acid metabolism.synthesis.central amino acid metabolism.GABA|amino acid metabolism.synthesis|amino acid metabolism|
GRMZM2G146677	NA	0	0	0.840726	1	204.781	358.091	508.479	564.743	13.1.1|35|13.1.1.2|13.1|13|	amino acid metabolism.synthesis.central amino acid metabolism|not assigned|amino acid metabolism.synthesis.central amino acid metabolism.aspartate|amino acid metabolism.synthesis|amino acid metabolism|
GRMZM2G088064	NA	0	0	1	1	352.827	781.592	825.391	1406.6	13.1.1|35|13.1.1.3|13.1|13|	amino acid metabolism.synthesis.central amino acid metabolism|not assigned|amino acid metabolism.synthesis.central amino acid metabolism.alanine|amino acid metabolism.synthesis|amino acid metabolism|
GRMZM2G107739	AT3G08860.1	0	0	1	1	930.534	803.874	736.08	618.013	13.1.1|35|13.1.1.3|13.1|13|	amino acid metabolism.synthesis.central amino acid metabolism|not assigned|amino acid metabolism.synthesis.central amino acid metabolism.alanine|amino acid metabolism.synthesis|amino acid metabolism|
GRMZM2G124963	NA	0	-2.28852	0.229912	0.0440608	39.5866	54.2817	15.5958	11.1107	13.1.1|35|13.1.1.3|13.1|13|	amino acid metabolism.synthesis.central amino acid metabolism|not assigned|amino acid metabolism.synthesis.central amino acid metabolism.alanine|amino acid metabolism.synthesis|amino acid metabolism|
GRMZM2G010406	AT4G24830.1	0	0	1	1	1172.63	1461.3	1862.7	1693.26	13.1.2.3|13.1|13|13.1.2|	amino acid metabolism.synthesis.glutamate family.arginine|amino acid metabolism.synthesis|amino acid metabolism|amino acid metabolism.synthesis.glutamate family|
GRMZM2G044237	AT2G37500.2	0	0	1	1	512.618	656.613	815.004	794.101	13.1.2.3|13.1|13|13.1.2|	amino acid metabolism.synthesis.glutamate family.arginine|amino acid metabolism.synthesis|amino acid metabolism|amino acid metabolism.synthesis.glutamate family|
GRMZM2G046748	AT1G75330.1	0	0	1	1	210.187	231.822	232.209	190.647	13.1.2.3|13.1|13|13.1.2|	amino acid metabolism.synthesis.glutamate family.arginine|amino acid metabolism.synthesis|amino acid metabolism|amino acid metabolism.synthesis.glutamate family|
GRMZM2G062142	AT1G75330.1	0	0	NA	NA	0	0	0	0	13.1.2.3|13.1|13|13.1.2|	amino acid metabolism.synthesis.glutamate family.arginine|amino acid metabolism.synthesis|amino acid metabolism|amino acid metabolism.synthesis.glutamate family|
GRMZM2G084727	NA	0	0	1	1	18.2493	22.7188	21.3208	15.4652	13.1.2.3|13.1|13|13.1.2|	amino acid metabolism.synthesis.glutamate family.arginine|amino acid metabolism.synthesis|amino acid metabolism|amino acid metabolism.synthesis.glutamate family|
GRMZM2G119583	AT1G80600.1	0	0	0.701411	1	632.459	663.375	1119.4	1077.08	13.1.2.3|13.1|13|13.1.2|	amino acid metabolism.synthesis.glutamate family.arginine|amino acid metabolism.synthesis|amino acid metabolism|amino acid metabolism.synthesis.glutamate family|
GRMZM2G124059	AT5G10920.1	0	0	1	1	616.653	576.393	832.846	735.282	13.1.2.3|13.1|13|13.1.2|	amino acid metabolism.synthesis.glutamate family.arginine|amino acid metabolism.synthesis|amino acid metabolism|amino acid metabolism.synthesis.glutamate family|
GRMZM2G147322	AT1G26640.1	0	0	NA	NA	0	0	0	0	13.1.2.3|13.1|13|23|23.4|13.1.2|	amino acid metabolism.synthesis.glutamate family.arginine|amino acid metabolism.synthesis|amino acid metabolism|nucleotide metabolism|nucleotide metabolism.phosphotransfer and pyrophosphatases|amino acid metabolism.synthesis.glutamate family|
GRMZM2G157210	AT1G75330.1	0	0	1	1	1.25991	0.527697	1.15953	0.522916	13.1.2.3|13.1|13|29|13.1.2|	amino acid metabolism.synthesis.glutamate family.arginine|amino acid metabolism.synthesis|amino acid metabolism|protein|amino acid metabolism.synthesis.glutamate family|
GRMZM2G074589	AT5G65010.2	0	0	1	1	1766.96	1805.43	1328.65	1832.55	13.1.3.1|13.1.3|13.1|13|	amino acid metabolism.synthesis.aspartate family.asparagine|amino acid metabolism.synthesis.aspartate family|amino acid metabolism.synthesis|amino acid metabolism|
GRMZM2G078472	AT3G47340.3	0	0	0.547691	1	217.912	731.934	1947.14	568.52	13.1.3.1|13.1.3|13.1|13|	amino acid metabolism.synthesis.aspartate family.asparagine|amino acid metabolism.synthesis.aspartate family|amino acid metabolism.synthesis|amino acid metabolism|
GRMZM2G119248	AT2G03667.1	0	0	1	1	298.556	317.394	287.88	253.804	13.1.3.1|13.1.3|13.1|13|	amino acid metabolism.synthesis.aspartate family.asparagine|amino acid metabolism.synthesis.aspartate family|amino acid metabolism.synthesis|amino acid metabolism|
GRMZM2G050570	AT4G29840.1	0	0	1	1	208.126	204.281	191.443	208.84	13.1.3.2|13.1.3|13.1|13|	amino acid metabolism.synthesis.aspartate family.threonine|amino acid metabolism.synthesis.aspartate family|amino acid metabolism.synthesis|amino acid metabolism|
GRMZM2G120833	AT4G29840.1	0	0	0.894524	1	76.1512	62.4906	49.5005	63.7125	13.1.3.2|13.1.3|13.1|13|	amino acid metabolism.synthesis.aspartate family.threonine|amino acid metabolism.synthesis.aspartate family|amino acid metabolism.synthesis|amino acid metabolism|
GRMZM2G143025	AT1G72810.1	0	0	1	1	12.3144	10.2892	8.72157	10.5768	13.1.3.2|13.1.3|13.1|13|	amino acid metabolism.synthesis.aspartate family.threonine|amino acid metabolism.synthesis.aspartate family|amino acid metabolism.synthesis|amino acid metabolism|
GRMZM2G156585	AT2G45320.1	0	0	1	1	7.3989	6.81426	10.58	8.42423	13.1.3.2|13.1.3|13.1|13|	amino acid metabolism.synthesis.aspartate family.threonine|amino acid metabolism.synthesis.aspartate family|amino acid metabolism.synthesis|amino acid metabolism|
GRMZM2G179797	NA	0	0	1	1	792.565	908.238	998.065	960.217	13.1.3.2|13.1.3|13.1|13|	amino acid metabolism.synthesis.aspartate family.threonine|amino acid metabolism.synthesis.aspartate family|amino acid metabolism.synthesis|amino acid metabolism|
AC234575.1	NA	0	0	0.619875	1	251.955	158.366	145.293	179.143	13.1.3.2|35|13.1.3|13.1|13|	amino acid metabolism.synthesis.aspartate family.threonine|not assigned|amino acid metabolism.synthesis.aspartate family|amino acid metabolism.synthesis|amino acid metabolism|
GRMZM2G056418	AT3G01120.1	0	0	0.915244	1	27.4789	59.1819	6.85248	15.4351	13.1.3.4|13.1.3|13.1|13|	amino acid metabolism.synthesis.aspartate family.methionine|amino acid metabolism.synthesis.aspartate family|amino acid metabolism.synthesis|amino acid metabolism|
GRMZM2G075153	AT3G01120.1	0	0	1	1	606.173	731.927	668.793	650.851	13.1.3.4|13.1.3|13.1|13|	amino acid metabolism.synthesis.aspartate family.methionine|amino acid metabolism.synthesis.aspartate family|amino acid metabolism.synthesis|amino acid metabolism|
GRMZM2G098031	NA	0	0	0.31478	1	154.043	156.309	324.512	301.081	13.1.3.4|13.1.3|13.1|13|	amino acid metabolism.synthesis.aspartate family.methionine|amino acid metabolism.synthesis.aspartate family|amino acid metabolism.synthesis|amino acid metabolism|
GRMZM2G113873	AT3G01120.1	0	0	1	1	8260.02	7678.63	6722.47	7183.77	13.1.3.4|13.1.3|13.1|13|	amino acid metabolism.synthesis.aspartate family.methionine|amino acid metabolism.synthesis.aspartate family|amino acid metabolism.synthesis|amino acid metabolism|
GRMZM2G167156	AT3G57050.1	0	0	1	1	480.346	627.93	518.434	586.423	13.1.3.4|13.1.3|13.1|13|	amino acid metabolism.synthesis.aspartate family.methionine|amino acid metabolism.synthesis.aspartate family|amino acid metabolism.synthesis|amino acid metabolism|
GRMZM2G320085	AT3G01120.1	0	0	NA	1	0	0.175899	0	0	13.1.3.4|13.1.3|13.1|13|	amino acid metabolism.synthesis.aspartate family.methionine|amino acid metabolism.synthesis.aspartate family|amino acid metabolism.synthesis|amino acid metabolism|
GRMZM2G024686	AT5G13280.1	0	0	0.347569	1	315.056	306.574	610.166	363.723	13.1.3.6.1|13.1.3|13.1|13.1.3.6|13|	amino acid metabolism.synthesis.aspartate family.misc.homoserine|amino acid metabolism.synthesis.aspartate family|amino acid metabolism.synthesis|amino acid metabolism.synthesis.aspartate family.misc|amino acid metabolism|
GRMZM2G038848	AT2G19940.2	0	0	1	1	382.924	392.536	470.968	462.362	13.1.3.6.1|13.1.3|13.1|13.1.3.6|13|	amino acid metabolism.synthesis.aspartate family.misc.homoserine|amino acid metabolism.synthesis.aspartate family|amino acid metabolism.synthesis|amino acid metabolism.synthesis.aspartate family.misc|amino acid metabolism|
GRMZM2G048497	AT2G17265.1	0	0	1	1	530.661	492.1	367.9	383.991	13.1.3.6.1|13.1.3|13.1|13.1.3.6|13|	amino acid metabolism.synthesis.aspartate family.misc.homoserine|amino acid metabolism.synthesis.aspartate family|amino acid metabolism.synthesis|amino acid metabolism.synthesis.aspartate family.misc|amino acid metabolism|
GRMZM2G052935	AT5G14060.2	0	0	0.585464	1	439.012	665.25	1099.25	965.972	13.1.3.6.1|13.1.3|13.1|13.1.3.6|13|	amino acid metabolism.synthesis.aspartate family.misc.homoserine|amino acid metabolism.synthesis.aspartate family|amino acid metabolism.synthesis|amino acid metabolism.synthesis.aspartate family.misc|amino acid metabolism|
GRMZM2G076885	AT1G14810.1	0	0	1	1	320.699	289.573	363.047	300.502	13.1.3.6.1|13.1.3|13.1|13.1.3.6|13|	amino acid metabolism.synthesis.aspartate family.misc.homoserine|amino acid metabolism.synthesis.aspartate family|amino acid metabolism.synthesis|amino acid metabolism.synthesis.aspartate family.misc|amino acid metabolism|
GRMZM2G104546	AT1G31230.1	0	0	1	1	109.936	260.214	204.732	192.387	13.1.3.6.1|13.1.3|13.1|13.1.3.6|13|	amino acid metabolism.synthesis.aspartate family.misc.homoserine|amino acid metabolism.synthesis.aspartate family|amino acid metabolism.synthesis|amino acid metabolism.synthesis.aspartate family.misc|amino acid metabolism|
GRMZM2G136712	AT1G31230.1	0	0	1	1	860.655	1072.58	799.464	753.636	13.1.3.6.1|13.1.3|13.1|13.1.3.6|13|	amino acid metabolism.synthesis.aspartate family.misc.homoserine|amino acid metabolism.synthesis.aspartate family|amino acid metabolism.synthesis|amino acid metabolism.synthesis.aspartate family.misc|amino acid metabolism|
GRMZM2G151977	AT5G21060.1	0	0	1	1	326.499	301.254	389.69	283.567	13.1.3.6.1|13.1.3|13.1|13.1.3.6|13|	amino acid metabolism.synthesis.aspartate family.misc.homoserine|amino acid metabolism.synthesis.aspartate family|amino acid metabolism.synthesis|amino acid metabolism.synthesis.aspartate family.misc|amino acid metabolism|
GRMZM2G300862	AT5G14060.2	0	0	1	1	181.472	241.228	276.5	252.508	13.1.3.6.1|13.1.3|13.1|13.1.3.6|13|	amino acid metabolism.synthesis.aspartate family.misc.homoserine|amino acid metabolism.synthesis.aspartate family|amino acid metabolism.synthesis|amino acid metabolism.synthesis.aspartate family.misc|amino acid metabolism|
GRMZM2G365423	AT4G19710.2	0	0	1	1	365.677	451.182	435.787	524.704	13.1.3.6.1|13.1.3|13.1|13.1.3.6|13|	amino acid metabolism.synthesis.aspartate family.misc.homoserine|amino acid metabolism.synthesis.aspartate family|amino acid metabolism.synthesis|amino acid metabolism.synthesis.aspartate family.misc|amino acid metabolism|
GRMZM2G389303	AT4G19710.2	0	0	1	1	101.248	95.8224	100.806	112.509	13.1.3.6.1|13.1.3|13.1|13.1.3.6|13|	amino acid metabolism.synthesis.aspartate family.misc.homoserine|amino acid metabolism.synthesis.aspartate family|amino acid metabolism.synthesis|amino acid metabolism.synthesis.aspartate family.misc|amino acid metabolism|
GRMZM2G437977	AT4G19710.2	0	0	1	1	616.413	528.75	531.93	595.342	13.1.3.6.1|13.1.3|13.1|13.1.3.6|13|	amino acid metabolism.synthesis.aspartate family.misc.homoserine|amino acid metabolism.synthesis.aspartate family|amino acid metabolism.synthesis|amino acid metabolism.synthesis.aspartate family.misc|amino acid metabolism|
GRMZM2G700866	AT5G13280.1	0	0	1	1	33.123	31.3814	29.4209	29.7792	13.1.3.6.1|13.1.3|13.1|13.1.3.6|13|	amino acid metabolism.synthesis.aspartate family.misc.homoserine|amino acid metabolism.synthesis.aspartate family|amino acid metabolism.synthesis|amino acid metabolism.synthesis.aspartate family.misc|amino acid metabolism|
GRMZM2G027835	AT3G60880.1	0	0	1	1	208.349	241.06	264.353	280.069	13.1.3|13.1|13|	amino acid metabolism.synthesis.aspartate family|amino acid metabolism.synthesis|amino acid metabolism|
GRMZM2G032531	NA	0	0	NA	NA	0	0	0	0	13.1.3|13.1|13|	amino acid metabolism.synthesis.aspartate family|amino acid metabolism.synthesis|amino acid metabolism|
GRMZM2G039166	AT3G63250.1	0	0	0.900842	1	0.605662	0.175899	8.95804	0	13.1.3|13.1|13|	amino acid metabolism.synthesis.aspartate family|amino acid metabolism.synthesis|amino acid metabolism|
GRMZM2G053669	AT3G47340.1	0	0	0.696284	1	137.841	223.848	237.321	149.148	13.1.3|13.1|13|	amino acid metabolism.synthesis.aspartate family|amino acid metabolism.synthesis|amino acid metabolism|
GRMZM2G054123	AT3G17390.1	0	0	1	1	2670.73	4426.64	2596.72	3279.2	13.1.3|13.1|13|	amino acid metabolism.synthesis.aspartate family|amino acid metabolism.synthesis|amino acid metabolism|
GRMZM2G061135	AT1G02500.2	0	0	1	1	13652	17446.6	12028.9	13471.7	13.1.3|13.1|13|	amino acid metabolism.synthesis.aspartate family|amino acid metabolism.synthesis|amino acid metabolism|
GRMZM2G093175	AT3G47340.1	0	0	1	1	0.591746	1.65367	1.44749	16.1468	13.1.3|13.1|13|	amino acid metabolism.synthesis.aspartate family|amino acid metabolism.synthesis|amino acid metabolism|
GRMZM2G098039	AT5G49810.1	0	0	0.836584	0.881421	7355.18	5494.31	10263.2	9795.82	13.1.3|13.1|13|	amino acid metabolism.synthesis.aspartate family|amino acid metabolism.synthesis|amino acid metabolism|
GRMZM2G112149	AT5G17920.2	0	0	1	1	5562.59	9761.48	5408.67	8625.5	13.1.3|13.1|13|	amino acid metabolism.synthesis.aspartate family|amino acid metabolism.synthesis|amino acid metabolism|
GRMZM2G117198	AT3G17390.1	0	0	1	1	10566.2	9597.33	12078	10620.2	13.1.3|13.1|13|	amino acid metabolism.synthesis.aspartate family|amino acid metabolism.synthesis|amino acid metabolism|
GRMZM2G117240	AT3G63250.1	0	0	1	1	35.2854	48.4903	56.3173	46.3896	13.1.3|13.1|13|	amino acid metabolism.synthesis.aspartate family|amino acid metabolism.synthesis|amino acid metabolism|
GRMZM2G149751	AT5G17920.2	0	0	1	1	13065.7	21499.6	16292.3	15429.2	13.1.3|13.1|13|	amino acid metabolism.synthesis.aspartate family|amino acid metabolism.synthesis|amino acid metabolism|
GRMZM2G149988	NA	0	0	NA	NA	0	0	0	0	13.1.3|13.1|13|	amino acid metabolism.synthesis.aspartate family|amino acid metabolism.synthesis|amino acid metabolism|
GRMZM2G152470	AT3G63250.1	0	0	1	1	155.289	153.304	146.594	216.308	13.1.3|13.1|13|	amino acid metabolism.synthesis.aspartate family|amino acid metabolism.synthesis|amino acid metabolism|
GRMZM2G165747	AT3G03780.3	0	0	1	1	2285.82	3649.07	2323.13	2477.55	13.1.3|13.1|13|	amino acid metabolism.synthesis.aspartate family|amino acid metabolism.synthesis|amino acid metabolism|
GRMZM2G171111	AT4G38800.1	0	0	0.900135	1	861.004	921.709	520.951	504.6	13.1.3|13.1|13|	amino acid metabolism.synthesis.aspartate family|amino acid metabolism.synthesis|amino acid metabolism|
GRMZM2G313272	AT3G47340.1	0	0	1	NA	0	0	0.319306	0	13.1.3|13.1|13|	amino acid metabolism.synthesis.aspartate family|amino acid metabolism.synthesis|amino acid metabolism|
GRMZM2G381376	AT4G01850.2	0	0	NA	NA	0	0	0	0	13.1.3|13.1|13|	amino acid metabolism.synthesis.aspartate family|amino acid metabolism.synthesis|amino acid metabolism|
GRMZM2G556131	AT2G45440.1	0	0	1	1	136.549	150.252	167.854	159.505	13.1.3|13.1|13|	amino acid metabolism.synthesis.aspartate family|amino acid metabolism.synthesis|amino acid metabolism|
GRMZM5G896883	AT4G38800.1	0	0	1	1	61.653	90.3002	82.9633	65.1469	13.1.3|13.1|13|	amino acid metabolism.synthesis.aspartate family|amino acid metabolism.synthesis|amino acid metabolism|
AC182617.3	AT3G53580.1	0	0	1	1	318.429	288.102	287.458	332.542	13.1.3|13.1|13|13.1.3.5|	amino acid metabolism.synthesis.aspartate family|amino acid metabolism.synthesis|amino acid metabolism|amino acid metabolism.synthesis.aspartate family.lysine|
GRMZM2G001405	NA	0	0	NA	NA	0	0	0	0	13.1.3|13.1|13|13.1.3.5|	amino acid metabolism.synthesis.aspartate family|amino acid metabolism.synthesis|amino acid metabolism|amino acid metabolism.synthesis.aspartate family.lysine|
GRMZM2G020446	AT3G14390.1	0	0	1	1	512.65	489.951	424.954	452.977	13.1.3|13.1|13|13.1.3.5|	amino acid metabolism.synthesis.aspartate family|amino acid metabolism.synthesis|amino acid metabolism|amino acid metabolism.synthesis.aspartate family.lysine|
GRMZM2G044247	AT5G52100.1	0	0	0.743807	1	4.77634	1.21737	1.04184	1.59464	13.1.3|13.1|13|13.1.3.5|	amino acid metabolism.synthesis.aspartate family|amino acid metabolism.synthesis|amino acid metabolism|amino acid metabolism.synthesis.aspartate family.lysine|
GRMZM2G052288	NA	0	0	1	1	27.9126	53.2583	16.4167	74.6018	13.1.3|13.1|13|13.1.3.5|	amino acid metabolism.synthesis.aspartate family|amino acid metabolism.synthesis|amino acid metabolism|amino acid metabolism.synthesis.aspartate family.lysine|
GRMZM2G090241	AT3G59890.2	0	0	1	1	274.737	229.531	317.595	274.535	13.1.3|13.1|13|13.1.3.5|	amino acid metabolism.synthesis.aspartate family|amino acid metabolism.synthesis|amino acid metabolism|amino acid metabolism.synthesis.aspartate family.lysine|
GRMZM2G090722	AT3G14390.1	0	0	1	1	503.596	776.51	657.273	743.495	13.1.3|13.1|13|13.1.3.5|	amino acid metabolism.synthesis.aspartate family|amino acid metabolism.synthesis|amino acid metabolism|amino acid metabolism.synthesis.aspartate family.lysine|
GRMZM2G104575	AT3G59890.1	0	0	1	1	33.1668	45.1249	28.4557	37.7432	13.1.3|13.1|13|13.1.3.5|	amino acid metabolism.synthesis.aspartate family|amino acid metabolism.synthesis|amino acid metabolism|amino acid metabolism.synthesis.aspartate family.lysine|
GRMZM2G130332	AT3G53580.1	0	0	1	1	609.335	670.834	692.74	808.063	13.1.3|13.1|13|13.1.3.5|	amino acid metabolism.synthesis.aspartate family|amino acid metabolism.synthesis|amino acid metabolism|amino acid metabolism.synthesis.aspartate family.lysine|
GRMZM2G140824	NA	0	0	1	1	560.904	765.921	436.649	833.083	13.1.3|13.1|13|13.1.3.5|	amino acid metabolism.synthesis.aspartate family|amino acid metabolism.synthesis|amino acid metabolism|amino acid metabolism.synthesis.aspartate family.lysine|
GRMZM2G055507	AT1G18500.1	0	0	0.717442	1	361.25	302.933	215.735	351.558	13.1.4.4|13.1|13.1.4|13|	amino acid metabolism.synthesis.branched chain group.leucine specific|amino acid metabolism.synthesis|amino acid metabolism.synthesis.branched chain group|amino acid metabolism|
GRMZM2G130062	AT1G74040.1	0	0	1	1	1066.69	883.065	853.833	1221.37	13.1.4.4|13.1|13.1.4|13|	amino acid metabolism.synthesis.branched chain group.leucine specific|amino acid metabolism.synthesis|amino acid metabolism.synthesis.branched chain group|amino acid metabolism|
GRMZM2G537291	AT1G74040.1	0	0	1	1	869.527	782.369	1018.76	991.663	13.1.4.4|13.1|13.1.4|13|	amino acid metabolism.synthesis.branched chain group.leucine specific|amino acid metabolism.synthesis|amino acid metabolism.synthesis.branched chain group|amino acid metabolism|
GRMZM2G009323	AT4G34200.1	0	0	1	1	235.764	224.102	204.358	205.615	13.1.5.1|13.1|13|13.1.5|	amino acid metabolism.synthesis.serine-glycine-cysteine group.serine|amino acid metabolism.synthesis|amino acid metabolism|amino acid metabolism.synthesis.serine-glycine-cysteine group|
GRMZM2G073814	AT1G17745.1	0	0	0.142987	1	4226.16	4918.5	9682.6	8153.9	13.1.5.1|13.1|13|13.1.5|	amino acid metabolism.synthesis.serine-glycine-cysteine group.serine|amino acid metabolism.synthesis|amino acid metabolism|amino acid metabolism.synthesis.serine-glycine-cysteine group|
GRMZM2G081886	AT4G34200.1	0	0	1	1	1272.44	1481.65	1192.33	1847.98	13.1.5.1|13.1|13|13.1.5|	amino acid metabolism.synthesis.serine-glycine-cysteine group.serine|amino acid metabolism.synthesis|amino acid metabolism|amino acid metabolism.synthesis.serine-glycine-cysteine group|
GRMZM2G098423	AT4G34200.1	0	0	0.656773	1	1.28774	1.16524	0	4.77052	13.1.5.1|13.1|13|13.1.5|	amino acid metabolism.synthesis.serine-glycine-cysteine group.serine|amino acid metabolism.synthesis|amino acid metabolism|amino acid metabolism.synthesis.serine-glycine-cysteine group|
GRMZM2G165383	AT1G18640.2	0	0	1	1	286.519	458.192	372.51	336.492	13.1.5.1|13.1|13|13.1.5|	amino acid metabolism.synthesis.serine-glycine-cysteine group.serine|amino acid metabolism.synthesis|amino acid metabolism|amino acid metabolism.synthesis.serine-glycine-cysteine group|
GRMZM2G300801	AT4G35630.1	0	0	1	1	793.952	689.598	718.124	824.575	13.1.5.1|13.1|13|13.1.5|	amino acid metabolism.synthesis.serine-glycine-cysteine group.serine|amino acid metabolism.synthesis|amino acid metabolism|amino acid metabolism.synthesis.serine-glycine-cysteine group|
GRMZM2G334941	AT4G34200.1	0	0	NA	NA	0	0	0	0	13.1.5.1|13.1|13|13.1.5|	amino acid metabolism.synthesis.serine-glycine-cysteine group.serine|amino acid metabolism.synthesis|amino acid metabolism|amino acid metabolism.synthesis.serine-glycine-cysteine group|
GRMZM2G160747	AT2G24580.1	0	0	1	1	432.09	364.565	402.02	316.899	13.1.5.2|13.1|13|13.1.5|	amino acid metabolism.synthesis.serine-glycine-cysteine group.glycine|amino acid metabolism.synthesis|amino acid metabolism|amino acid metabolism.synthesis.serine-glycine-cysteine group|
GRMZM2G428628	AT2G24580.1	0	0	0.844542	0.445521	80.8833	79.8292	49.746	34.5256	13.1.5.2|13.1|13|13.1.5|	amino acid metabolism.synthesis.serine-glycine-cysteine group.glycine|amino acid metabolism.synthesis|amino acid metabolism|amino acid metabolism.synthesis.serine-glycine-cysteine group|
GRMZM2G052266	AT2G24580.1	-1.61515	0	0.0119244	0.445301	259.439	293.844	84.6889	138.055	13.1.5.2|13.1|13|13.1.5|	amino acid metabolism.synthesis.serine-glycine-cysteine group.glycine|amino acid metabolism.synthesis|amino acid metabolism|amino acid metabolism.synthesis.serine-glycine-cysteine group|
GRMZM5G804881	AT3G06350.1	4.43426	3.63868	5.59953355505042e-07	0.000399537	74.1692	70.8404	1603.5	882.332	13.1.6.1|13.1|13.1.6|13|	amino acid metabolism.synthesis.aromatic aa.chorismate|amino acid metabolism.synthesis|amino acid metabolism.synthesis.aromatic aa|amino acid metabolism|
GRMZM2G010211	AT2G38400.1	0	0	1	1	6.04587	6.39356	5.21162	4.25095	13.1.6.1|13.1|13.1.6|13|	amino acid metabolism.synthesis.aromatic aa.chorismate|amino acid metabolism.synthesis|amino acid metabolism.synthesis.aromatic aa|amino acid metabolism|
GRMZM2G014376	AT3G06350.1	0	0	1	1	715.224	920.938	896.67	970.207	13.1.6.1|13.1|13.1.6|13|	amino acid metabolism.synthesis.aromatic aa.chorismate|amino acid metabolism.synthesis|amino acid metabolism.synthesis.aromatic aa|amino acid metabolism|
GRMZM2G036861	AT1G48850.1	0	0	0.798558	1	3.7658	10.9267	14.5641	15.6239	13.1.6.1|13.1|13.1.6|13|	amino acid metabolism.synthesis.aromatic aa.chorismate|amino acid metabolism.synthesis|amino acid metabolism.synthesis.aromatic aa|amino acid metabolism|
GRMZM2G089147	AT2G35500.1	0	0	1	1	156.189	213.607	221.888	212.179	13.1.6.1|13.1|13.1.6|13|	amino acid metabolism.synthesis.aromatic aa.chorismate|amino acid metabolism.synthesis|amino acid metabolism.synthesis.aromatic aa|amino acid metabolism|
GRMZM2G117707	AT4G33510.1	0	0	1	1	9585.97	11032.3	8867.06	11500.6	13.1.6.1|13.1|13.1.6|13|	amino acid metabolism.synthesis.aromatic aa.chorismate|amino acid metabolism.synthesis|amino acid metabolism.synthesis.aromatic aa|amino acid metabolism|
GRMZM2G124225	AT4G39980.1	0	0	1	1	0.311497	0.72621	0.232962	0.522916	13.1.6.1|13.1|13.1.6|13|	amino acid metabolism.synthesis.aromatic aa.chorismate|amino acid metabolism.synthesis|amino acid metabolism.synthesis.aromatic aa|amino acid metabolism|
GRMZM2G161566	AT2G21940.4	0	0	1	1	320.289	602.311	355.585	470.74	13.1.6.1|13.1|13.1.6|13|	amino acid metabolism.synthesis.aromatic aa.chorismate|amino acid metabolism.synthesis|amino acid metabolism.synthesis.aromatic aa|amino acid metabolism|
GRMZM2G164562	AT1G48850.1	0	0	1	1	1922.4	1823.89	1762.37	1791.97	13.1.6.1|13.1|13.1.6|13|	amino acid metabolism.synthesis.aromatic aa.chorismate|amino acid metabolism.synthesis|amino acid metabolism.synthesis.aromatic aa|amino acid metabolism|
GRMZM2G300258	AT2G16790.2	0	0	1	1	123.726	97.0943	115.83	102.687	13.1.6.1|13.1|13.1.6|13|	amino acid metabolism.synthesis.aromatic aa.chorismate|amino acid metabolism.synthesis|amino acid metabolism.synthesis.aromatic aa|amino acid metabolism|
GRMZM2G314652	AT3G06350.1	0	0	1	1	797.35	891.98	622.435	834.02	13.1.6.1|13.1|13.1.6|13|	amino acid metabolism.synthesis.aromatic aa.chorismate|amino acid metabolism.synthesis|amino acid metabolism.synthesis.aromatic aa|amino acid metabolism|
GRMZM2G325938	AT4G33510.2	0	0	1	1	3.02123	3.16929	5.13298	3.66956	13.1.6.1|13.1|13.1.6|13|	amino acid metabolism.synthesis.aromatic aa.chorismate|amino acid metabolism.synthesis|amino acid metabolism.synthesis.aromatic aa|amino acid metabolism|
GRMZM2G359822	AT4G33510.1	0	0	1	1	5.2775	4.01236	5.77687	4.25095	13.1.6.1|13.1|13.1.6|13|	amino acid metabolism.synthesis.aromatic aa.chorismate|amino acid metabolism.synthesis|amino acid metabolism.synthesis.aromatic aa|amino acid metabolism|
GRMZM2G365160	AT1G22410.1	0	0	0.835649	1	2625.53	3968.33	4863.66	4032.47	13.1.6.1|13.1|13.1.6|13|	amino acid metabolism.synthesis.aromatic aa.chorismate|amino acid metabolism.synthesis|amino acid metabolism.synthesis.aromatic aa|amino acid metabolism|
GRMZM2G396212	AT4G39980.1	0	0	0.803357	1	37.8531	48.7819	57.2656	34.5699	13.1.6.1|13.1|13.1.6|13|	amino acid metabolism.synthesis.aromatic aa.chorismate|amino acid metabolism.synthesis|amino acid metabolism.synthesis.aromatic aa|amino acid metabolism|
GRMZM2G454719	AT1G22410.1	0	0	1	1	1.85165	2.1772	0.638612	2.16933	13.1.6.1|13.1|13.1.6|13|	amino acid metabolism.synthesis.aromatic aa.chorismate|amino acid metabolism.synthesis|amino acid metabolism.synthesis.aromatic aa|amino acid metabolism|
GRMZM5G828182	AT1G22410.1	0	0	1	1	166.375	156.616	165.545	170.764	13.1.6.1|13.1|13.1.6|13|	amino acid metabolism.synthesis.aromatic aa.chorismate|amino acid metabolism.synthesis|amino acid metabolism.synthesis.aromatic aa|amino acid metabolism|
GRMZM5G877500	AT2G45300.1	0	0	1	1	1149.18	1157.54	845.856	1188.63	13.1.6.1|13.1|13.1.6|13|	amino acid metabolism.synthesis.aromatic aa.chorismate|amino acid metabolism.synthesis|amino acid metabolism.synthesis.aromatic aa|amino acid metabolism|
GRMZM2G028369	AT1G69370.1	0	0	1	1	645.108	582.17	550.569	573.719	13.1.6.2|13.1|13.1.6|13|	amino acid metabolism.synthesis.aromatic aa.phenylalanine and tyrosine|amino acid metabolism.synthesis|amino acid metabolism.synthesis.aromatic aa|amino acid metabolism|
GRMZM2G116087	AT1G69370.1	0	0	0.867261	1	50.8801	58.3047	35.5259	46.9109	13.1.6.2|13.1|13.1.6|13|	amino acid metabolism.synthesis.aromatic aa.phenylalanine and tyrosine|amino acid metabolism.synthesis|amino acid metabolism.synthesis.aromatic aa|amino acid metabolism|
GRMZM2G124365	AT3G29200.1	0	0	1	1	391.202	516.648	508.139	542.764	13.1.6.2|13.1|13.1.6|13|	amino acid metabolism.synthesis.aromatic aa.phenylalanine and tyrosine|amino acid metabolism.synthesis|amino acid metabolism.synthesis.aromatic aa|amino acid metabolism|
GRMZM2G179454	AT5G10870.1	0	0	1	1	704.311	565.599	574.849	593.561	13.1.6.2|13.1|13.1.6|13|	amino acid metabolism.synthesis.aromatic aa.phenylalanine and tyrosine|amino acid metabolism.synthesis|amino acid metabolism.synthesis.aromatic aa|amino acid metabolism|
GRMZM2G003109	AT5G05730.1	0	0	NA	NA	0	0	0	0	13.1.6.5|13.1|13.1.6|13|	amino acid metabolism.synthesis.aromatic aa.tryptophan|amino acid metabolism.synthesis|amino acid metabolism.synthesis.aromatic aa|amino acid metabolism|
GRMZM2G005024	AT5G54810.1	0	0	1	1	353.585	1064.66	554.512	1495.36	13.1.6.5|13.1|13.1.6|13|	amino acid metabolism.synthesis.aromatic aa.tryptophan|amino acid metabolism.synthesis|amino acid metabolism.synthesis.aromatic aa|amino acid metabolism|
GRMZM2G015436	AT3G54640.1	0	0	1	1	321.149	311.609	333.082	312.213	13.1.6.5|13.1|13.1.6|13|	amino acid metabolism.synthesis.aromatic aa.tryptophan|amino acid metabolism.synthesis|amino acid metabolism.synthesis.aromatic aa|amino acid metabolism|
GRMZM2G015892	AT4G02610.1	0	0	0.608719	1	65.6299	69.2935	14.1792	18.5817	13.1.6.5|13.1|13.1.6|13|	amino acid metabolism.synthesis.aromatic aa.tryptophan|amino acid metabolism.synthesis|amino acid metabolism.synthesis.aromatic aa|amino acid metabolism|
GRMZM2G046163	AT4G02610.1	0	0	0.333731	1	88.6996	74.3039	13.1456	38.206	13.1.6.5|13.1|13.1.6|13|	amino acid metabolism.synthesis.aromatic aa.tryptophan|amino acid metabolism.synthesis|amino acid metabolism.synthesis.aromatic aa|amino acid metabolism|
GRMZM2G049892	AT1G25220.1	0	0	0.478341	1	12.1549	9.18986	5.42094	9.05406	13.1.6.5|13.1|13.1.6|13|	amino acid metabolism.synthesis.aromatic aa.tryptophan|amino acid metabolism.synthesis|amino acid metabolism.synthesis.aromatic aa|amino acid metabolism|
GRMZM2G051219	AT5G17990.1	0	0	1	1	1114.58	1450.65	1688.24	2639.77	13.1.6.5|13.1|13.1.6|13|	amino acid metabolism.synthesis.aromatic aa.tryptophan|amino acid metabolism.synthesis|amino acid metabolism.synthesis.aromatic aa|amino acid metabolism|
GRMZM2G054465	AT5G38530.1	0	0	1	1	178.424	307.923	224.399	349.522	13.1.6.5|13.1|13.1.6|13|	amino acid metabolism.synthesis.aromatic aa.tryptophan|amino acid metabolism.synthesis|amino acid metabolism.synthesis.aromatic aa|amino acid metabolism|
GRMZM2G085381	AT4G02610.1	0	0	1	1	19.8873	21.1552	75.7087	16.3883	13.1.6.5|13.1|13.1.6|13|	amino acid metabolism.synthesis.aromatic aa.tryptophan|amino acid metabolism.synthesis|amino acid metabolism.synthesis.aromatic aa|amino acid metabolism|
GRMZM2G106950	AT5G48220.1	0	0	1	1	195.813	245.951	135.107	402.402	13.1.6.5|13.1|13.1.6|13|	amino acid metabolism.synthesis.aromatic aa.tryptophan|amino acid metabolism.synthesis|amino acid metabolism.synthesis.aromatic aa|amino acid metabolism|
GRMZM2G119881	AT1G25220.1	0	0	1	1	6.83157	5.00861	4.45246	6.88472	13.1.6.5|13.1|13.1.6|13|	amino acid metabolism.synthesis.aromatic aa.tryptophan|amino acid metabolism.synthesis|amino acid metabolism.synthesis.aromatic aa|amino acid metabolism|
GRMZM2G121520	AT1G70570.1	0	0	1	1	110.795	85.8785	111.626	121.606	13.1.6.5|13.1|13.1.6|13|	amino acid metabolism.synthesis.aromatic aa.tryptophan|amino acid metabolism.synthesis|amino acid metabolism.synthesis.aromatic aa|amino acid metabolism|
GRMZM2G122198	AT1G07780.5	0	0	1	1	45.5282	49.4036	49.2574	71.7083	13.1.6.5|13.1|13.1.6|13|	amino acid metabolism.synthesis.aromatic aa.tryptophan|amino acid metabolism.synthesis|amino acid metabolism.synthesis.aromatic aa|amino acid metabolism|
GRMZM2G138382	AT2G29690.1	0	0	0.856379	1	107.706	91.1425	70.5222	58.7675	13.1.6.5|13.1|13.1.6|13|	amino acid metabolism.synthesis.aromatic aa.tryptophan|amino acid metabolism.synthesis|amino acid metabolism.synthesis.aromatic aa|amino acid metabolism|
GRMZM2G148508	AT1G25220.1	0	0	0.567873	1	6.31624	5.01278	2.63067	4.88413	13.1.6.5|13.1|13.1.6|13|	amino acid metabolism.synthesis.aromatic aa.tryptophan|amino acid metabolism.synthesis|amino acid metabolism.synthesis.aromatic aa|amino acid metabolism|
GRMZM2G152984	AT1G29410.2	0	0	0.79679	1	49.3019	69.3646	93.1791	74.9919	13.1.6.5|13.1|13.1.6|13|	amino acid metabolism.synthesis.aromatic aa.tryptophan|amino acid metabolism.synthesis|amino acid metabolism.synthesis.aromatic aa|amino acid metabolism|
GRMZM2G161337	AT5G05730.1	0	0	0.72086	1	1339.1	1977.55	2826.49	2968.75	13.1.6.5|13.1|13.1.6|13|	amino acid metabolism.synthesis.aromatic aa.tryptophan|amino acid metabolism.synthesis|amino acid metabolism.synthesis.aromatic aa|amino acid metabolism|
GRMZM2G168791	AT1G70570.1	0	0	1	1	292.172	411.878	459.33	466.151	13.1.6.5|13.1|13.1.6|13|	amino acid metabolism.synthesis.aromatic aa.tryptophan|amino acid metabolism.synthesis|amino acid metabolism.synthesis.aromatic aa|amino acid metabolism|
GRMZM2G169516	AT5G48220.1	0	0	1	1	65.3889	78.244	108.426	105.271	13.1.6.5|13.1|13.1.6|13|	amino acid metabolism.synthesis.aromatic aa.tryptophan|amino acid metabolism.synthesis|amino acid metabolism.synthesis.aromatic aa|amino acid metabolism|
GRMZM2G169593	AT5G54810.1	0	0	1	1	243.113	281.557	353.227	394.93	13.1.6.5|13.1|13.1.6|13|	amino acid metabolism.synthesis.aromatic aa.tryptophan|amino acid metabolism.synthesis|amino acid metabolism.synthesis.aromatic aa|amino acid metabolism|
GRMZM2G171383	AT1G25220.1	0	0	1	1	27.5344	25.8923	21.3882	31.1893	13.1.6.5|13.1|13.1.6|13|	amino acid metabolism.synthesis.aromatic aa.tryptophan|amino acid metabolism.synthesis|amino acid metabolism.synthesis.aromatic aa|amino acid metabolism|
GRMZM2G324285	AT1G70570.1	0	0	1	1	109.876	117.197	128.179	135.349	13.1.6.5|13.1|13.1.6|13|	amino acid metabolism.synthesis.aromatic aa.tryptophan|amino acid metabolism.synthesis|amino acid metabolism.synthesis.aromatic aa|amino acid metabolism|
GRMZM2G325131	AT1G25220.1	0	0	1	1	670.17	774.133	492.542	776.95	13.1.6.5|13.1|13.1.6|13|	amino acid metabolism.synthesis.aromatic aa.tryptophan|amino acid metabolism.synthesis|amino acid metabolism.synthesis.aromatic aa|amino acid metabolism|
GRMZM2G369149	AT4G02610.1	0	0	NA	NA	0	0	0	0	13.1.6.5|13.1|13.1.6|13|	amino acid metabolism.synthesis.aromatic aa.tryptophan|amino acid metabolism.synthesis|amino acid metabolism.synthesis.aromatic aa|amino acid metabolism|
GRMZM2G416386	AT2G28880.1	0	0	1	1	300.592	292.02	246.316	296.763	13.1.6.5|13.1|13.1.6|13|	amino acid metabolism.synthesis.aromatic aa.tryptophan|amino acid metabolism.synthesis|amino acid metabolism.synthesis.aromatic aa|amino acid metabolism|
GRMZM5G841619	AT4G02610.1	0	0	1	1	830.987	892.515	655.515	1162.33	13.1.6.5|13.1|13.1.6|13|	amino acid metabolism.synthesis.aromatic aa.tryptophan|amino acid metabolism.synthesis|amino acid metabolism.synthesis.aromatic aa|amino acid metabolism|
AC206201.3	NA	0	0	1	1	16.6582	21.0076	20.6469	18.1766	13.1.6.5|35|13.1|13.1.6|13|	amino acid metabolism.synthesis.aromatic aa.tryptophan|not assigned|amino acid metabolism.synthesis|amino acid metabolism.synthesis.aromatic aa|amino acid metabolism|
GRMZM2G046191	NA	0	0	1	1	220.387	281.645	437.844	338.806	13.1.6.5|35|13.1|13.1.6|13|	amino acid metabolism.synthesis.aromatic aa.tryptophan|not assigned|amino acid metabolism.synthesis|amino acid metabolism.synthesis.aromatic aa|amino acid metabolism|
GRMZM2G046966	NA	0	0	1	1	538.422	540.104	518.07	565.274	13.1.6.5|35|13.1|13.1.6|13|	amino acid metabolism.synthesis.aromatic aa.tryptophan|not assigned|amino acid metabolism.synthesis|amino acid metabolism.synthesis.aromatic aa|amino acid metabolism|
GRMZM2G145870	NA	0	0	1	1	574.469	1187.25	1019.16	1517.54	13.1.6.5|35|13.1|13.1.6|13|	amino acid metabolism.synthesis.aromatic aa.tryptophan|not assigned|amino acid metabolism.synthesis|amino acid metabolism.synthesis.aromatic aa|amino acid metabolism|
GRMZM2G004382	AT3G58610.3	0	0	1	1	13996.9	13235	13256.2	17021.4	13.1|13.1.4|13|	amino acid metabolism.synthesis|amino acid metabolism.synthesis.branched chain group|amino acid metabolism|
GRMZM2G088258	AT2G31970.1	0	0	1	1	0.605662	0	0.607264	1.04248	13.1|13.1.4|13|	amino acid metabolism.synthesis|amino acid metabolism.synthesis.branched chain group|amino acid metabolism|
GRMZM2G104613	AT1G80560.1	0	0	1	1	642.206	561.211	663.294	700.086	13.1|13.1.4|13|	amino acid metabolism.synthesis|amino acid metabolism.synthesis.branched chain group|amino acid metabolism|
GRMZM2G143008	AT3G48560.1	0	0	1	1	1442.57	1318.01	1090.6	1257.79	13.1|13.1.4|13|	amino acid metabolism.synthesis|amino acid metabolism.synthesis.branched chain group|amino acid metabolism|
GRMZM2G143357	AT3G48560.1	0	0	1	1	405.822	407.78	522.578	491.002	13.1|13.1.4|13|	amino acid metabolism.synthesis|amino acid metabolism.synthesis.branched chain group|amino acid metabolism|
GRMZM2G161868	AT3G58610.3	0	0	0.943938	1	2171.77	2030.66	3108.27	2388.11	13.1|13.1.4|13|	amino acid metabolism.synthesis|amino acid metabolism.synthesis.branched chain group|amino acid metabolism|
GRMZM2G171556	AT4G11640.1	0	0	0.98933	1	159.753	211.35	256.561	238.254	13.1|13.1.4|13|	amino acid metabolism.synthesis|amino acid metabolism.synthesis.branched chain group|amino acid metabolism|
GRMZM2G175171	AT5G17380.1	0	0	1	1	620.418	602.016	686.343	638.241	13.1|13.1.4|13|	amino acid metabolism.synthesis|amino acid metabolism.synthesis.branched chain group|amino acid metabolism|
GRMZM2G331723	AT5G17380.1	0	0	1	1	15.2348	14.3366	13.6635	10.5744	13.1|13.1.4|13|	amino acid metabolism.synthesis|amino acid metabolism.synthesis.branched chain group|amino acid metabolism|
GRMZM2G703586	NA	0	0	1	1	22.8802	19.0581	19.8904	22.6188	13.1|13.1.4|13|	amino acid metabolism.synthesis|amino acid metabolism.synthesis.branched chain group|amino acid metabolism|
GRMZM5G803490	AT1G80560.1	0	0	1	1	198.686	184.802	270.606	206.494	13.1|13.1.4|13|	amino acid metabolism.synthesis|amino acid metabolism.synthesis.branched chain group|amino acid metabolism|
GRMZM5G845984	NA	0	0	NA	NA	0	0	0	0	13.1|13.1.4|13|	amino acid metabolism.synthesis|amino acid metabolism.synthesis.branched chain group|amino acid metabolism|
GRMZM2G007647	AT2G31810.1	0	0	0.806889	0.798028	107.992	94.1113	58.6873	42.5798	13.1|13.1.4|13|13.1.4.1|	amino acid metabolism.synthesis|amino acid metabolism.synthesis.branched chain group|amino acid metabolism|amino acid metabolism.synthesis.branched chain group.common|
GRMZM2G077215	AT2G31810.1	0	0	1	1	345.427	315.013	326.555	414.292	13.1|13.1.4|13|13.1.4.1|	amino acid metabolism.synthesis|amino acid metabolism.synthesis.branched chain group|amino acid metabolism|amino acid metabolism.synthesis.branched chain group.common|
GRMZM2G153536	NA	0	0	1	1	19.2938	40.3478	23.7989	42.3525	13.1|13.1.4|13|13.1.4.1|	amino acid metabolism.synthesis|amino acid metabolism.synthesis.branched chain group|amino acid metabolism|amino acid metabolism.synthesis.branched chain group.common|
GRMZM5G860824	AT5G65780.1	0	0	1	1	133.742	148.91	93.2058	98.6316	13.1|13.1.4|13|13.1.4.1|	amino acid metabolism.synthesis|amino acid metabolism.synthesis.branched chain group|amino acid metabolism|amino acid metabolism.synthesis.branched chain group.common|
GRMZM2G362803	AT4G14880.4	Inf	Inf	2.79204674707489e-06	4.76044861082754e-05	0	0	112.438	52.3374	13.1|13.1.5.3|13|13.1.5|	amino acid metabolism.synthesis|amino acid metabolism.synthesis.serine-glycine-cysteine group.cysteine|amino acid metabolism|amino acid metabolism.synthesis.serine-glycine-cysteine group|
GRMZM2G036708	AT3G61440.1	2.96214	2.22217	2.45508231587265e-08	0.000574901	253.414	245.454	1974.81	1145.28	13.1|13.1.5.3|13|13.1.5|	amino acid metabolism.synthesis|amino acid metabolism.synthesis.serine-glycine-cysteine group.cysteine|amino acid metabolism|amino acid metabolism.synthesis.serine-glycine-cysteine group|
GRMZM2G003289	AT3G59760.3	0	0	1	1	125.058	106.007	94.883	84.4318	13.1|13.1.5.3|13|13.1.5|	amino acid metabolism.synthesis|amino acid metabolism.synthesis.serine-glycine-cysteine group.cysteine|amino acid metabolism|amino acid metabolism.synthesis.serine-glycine-cysteine group|
GRMZM2G005887	AT3G22460.1	0	0	0.35091	1	2517.33	3790.36	5647.01	4965.13	13.1|13.1.5.3|13|13.1.5|	amino acid metabolism.synthesis|amino acid metabolism.synthesis.serine-glycine-cysteine group.cysteine|amino acid metabolism|amino acid metabolism.synthesis.serine-glycine-cysteine group|
GRMZM2G013430	AT1G55920.1	0	0	1	1	96.2485	170.877	111.112	93.5477	13.1|13.1.5.3|13|13.1.5|	amino acid metabolism.synthesis|amino acid metabolism.synthesis.serine-glycine-cysteine group.cysteine|amino acid metabolism|amino acid metabolism.synthesis.serine-glycine-cysteine group|
GRMZM2G048740	AT4G35640.1	0	0	1	1	139.149	151.519	168.275	184.076	13.1|13.1.5.3|13|13.1.5|	amino acid metabolism.synthesis|amino acid metabolism.synthesis.serine-glycine-cysteine group.cysteine|amino acid metabolism|amino acid metabolism.synthesis.serine-glycine-cysteine group|
GRMZM2G069203	AT5G56760.1	0	0	1	1	299.381	319.985	333.539	333.192	13.1|13.1.5.3|13|13.1.5|	amino acid metabolism.synthesis|amino acid metabolism.synthesis.serine-glycine-cysteine group.cysteine|amino acid metabolism|amino acid metabolism.synthesis.serine-glycine-cysteine group|
GRMZM2G082185	AT2G43750.2	0	0	0.880185	1	2658.09	2446.6	1677.95	2081.55	13.1|13.1.5.3|13|13.1.5|	amino acid metabolism.synthesis|amino acid metabolism.synthesis.serine-glycine-cysteine group.cysteine|amino acid metabolism|amino acid metabolism.synthesis.serine-glycine-cysteine group|
GRMZM2G104237	AT3G59760.2	0	0	1	1	60.3695	45.5473	72.7285	44.3313	13.1|13.1.5.3|13|13.1.5|	amino acid metabolism.synthesis|amino acid metabolism.synthesis.serine-glycine-cysteine group.cysteine|amino acid metabolism|amino acid metabolism.synthesis.serine-glycine-cysteine group|
GRMZM2G104269	AT3G59760.1	0	0	1	1	161.526	82.7897	193.874	59.6446	13.1|13.1.5.3|13|13.1.5|	amino acid metabolism.synthesis|amino acid metabolism.synthesis.serine-glycine-cysteine group.cysteine|amino acid metabolism|amino acid metabolism.synthesis.serine-glycine-cysteine group|
GRMZM2G128744	AT1G55880.1	0	0	1	1	278.574	252.3	340.413	350.416	13.1|13.1.5.3|13|13.1.5|	amino acid metabolism.synthesis|amino acid metabolism.synthesis.serine-glycine-cysteine group.cysteine|amino acid metabolism|amino acid metabolism.synthesis.serine-glycine-cysteine group|
GRMZM2G133359	AT3G03630.1	0	0	1	1	13.1615	17.0795	19.2885	21.0184	13.1|13.1.5.3|13|13.1.5|	amino acid metabolism.synthesis|amino acid metabolism.synthesis.serine-glycine-cysteine group.cysteine|amino acid metabolism|amino acid metabolism.synthesis.serine-glycine-cysteine group|
GRMZM2G165622	AT1G55880.2	0	0	1	1	76.7958	66.7154	92.3365	83.2532	13.1|13.1.5.3|13|13.1.5|	amino acid metabolism.synthesis|amino acid metabolism.synthesis.serine-glycine-cysteine group.cysteine|amino acid metabolism|amino acid metabolism.synthesis.serine-glycine-cysteine group|
GRMZM2G328893	AT2G43750.2	0	0	0.998215	1	662.745	553.304	446.495	453.441	13.1|13.1.5.3|13|13.1.5|	amino acid metabolism.synthesis|amino acid metabolism.synthesis.serine-glycine-cysteine group.cysteine|amino acid metabolism|amino acid metabolism.synthesis.serine-glycine-cysteine group|
GRMZM5G816110	NA	0	0	1	1	205.408	181.958	183.518	193.528	13.1|13.1.5.3|13|13.1.5|	amino acid metabolism.synthesis|amino acid metabolism.synthesis.serine-glycine-cysteine group.cysteine|amino acid metabolism|amino acid metabolism.synthesis.serine-glycine-cysteine group|
GRMZM2G085117	AT1G15710.1	0	0	0.388413	1	42.5882	33.3653	75.6119	46.4163	13.1|13.1.6.4|13.1.6|13|	amino acid metabolism.synthesis|amino acid metabolism.synthesis.aromatic aa.tyrosine|amino acid metabolism.synthesis.aromatic aa|amino acid metabolism|
GRMZM2G324297	AT5G34930.1	0	0	1	1	108.887	182.463	92.5327	111.922	13.1|13.1.6.4|13.1.6|13|	amino acid metabolism.synthesis|amino acid metabolism.synthesis.aromatic aa.tyrosine|amino acid metabolism.synthesis.aromatic aa|amino acid metabolism|
GRMZM2G365961	AT1G15710.1	-2.32648	0	1.23327328087876e-05	0.669731	877.028	799.012	174.853	424.93	13.1|13.1.6.4|13.1.6|13|	amino acid metabolism.synthesis|amino acid metabolism.synthesis.aromatic aa.tyrosine|amino acid metabolism.synthesis.aromatic aa|amino acid metabolism|
GRMZM2G000195	AT1G51570.1	0	0	0.699258	1	186.546	160.986	104.877	178.959	13.1|13.1.6|13|	amino acid metabolism.synthesis|amino acid metabolism.synthesis.aromatic aa|amino acid metabolism|
GRMZM2G010328	AT4G33680.1	0	0	1	1	791.999	688.427	850.862	766.215	13.1|13.1.6|13|	amino acid metabolism.synthesis|amino acid metabolism.synthesis.aromatic aa|amino acid metabolism|
GRMZM2G010468	AT2G30490.1	0	0	1	1	347.09	169.716	267.079	191.844	13.1|13.1.6|13|	amino acid metabolism.synthesis|amino acid metabolism.synthesis.aromatic aa|amino acid metabolism|
GRMZM2G026131	AT1G80360.1	0	0	1	1	28.704	20.8258	19.7072	20.5439	13.1|13.1.6|13|	amino acid metabolism.synthesis|amino acid metabolism.synthesis.aromatic aa|amino acid metabolism|
GRMZM2G028677	AT2G30490.1	0	0	1	1	3.79301	9.11797	0.52092	138.196	13.1|13.1.6|13|	amino acid metabolism.synthesis|amino acid metabolism.synthesis.aromatic aa|amino acid metabolism|
GRMZM2G029135	AT1G80360.1	0	0	0.631759	1	208.988	173.531	124.494	152.327	13.1|13.1.6|13|	amino acid metabolism.synthesis|amino acid metabolism.synthesis.aromatic aa|amino acid metabolism|
GRMZM2G066153	AT1G22610.1	0	0	1	1	338.66	189.236	352.896	109.373	13.1|13.1.6|13|	amino acid metabolism.synthesis|amino acid metabolism.synthesis.aromatic aa|amino acid metabolism|
GRMZM2G066352	AT4G33680.1	0	0	1	1	0.771785	2.0927	1.62546	1.04583	13.1|13.1.6|13|	amino acid metabolism.synthesis|amino acid metabolism.synthesis.aromatic aa|amino acid metabolism|
GRMZM2G100864	AT3G57880.1	0	0	0.579619	0.21244	158.623	196.853	95.3557	76.8825	13.1|13.1.6|13|	amino acid metabolism.synthesis|amino acid metabolism.synthesis.aromatic aa|amino acid metabolism|
GRMZM2G108149	AT3G57880.1	0	0	0.792449	1	96.5957	131.325	56.8158	65.4812	13.1|13.1.6|13|	amino acid metabolism.synthesis|amino acid metabolism.synthesis.aromatic aa|amino acid metabolism|
GRMZM2G119150	AT4G33680.1	0	0	1	1	0.460288	2.41225	0.957918	2.14344	13.1|13.1.6|13|	amino acid metabolism.synthesis|amino acid metabolism.synthesis.aromatic aa|amino acid metabolism|
GRMZM2G129642	AT5G06850.1	0	0	0.831708	1	207.418	182.588	134.736	143.004	13.1|13.1.6|13|	amino acid metabolism.synthesis|amino acid metabolism.synthesis.aromatic aa|amino acid metabolism|
GRMZM2G131176	AT1G22610.1	0	0	0.753618	0.864835	44.9763	48.4157	25.7384	23.8702	13.1|13.1.6|13|	amino acid metabolism.synthesis|amino acid metabolism.synthesis.aromatic aa|amino acid metabolism|
GRMZM2G163925	AT3G57880.1	0	0	0.395353	0.294173	295.667	353.635	108.275	105.336	13.1|13.1.6|13|	amino acid metabolism.synthesis|amino acid metabolism.synthesis.aromatic aa|amino acid metabolism|
GRMZM2G331861	AT4G33680.1	0	0	1	1	0.771785	1.71972	0.319306	1.07172	13.1|13.1.6|13|	amino acid metabolism.synthesis|amino acid metabolism.synthesis.aromatic aa|amino acid metabolism|
GRMZM2G415117	AT4G33680.1	0	0	1	1	0.488121	0.641711	2.02341	0	13.1|13.1.6|13|	amino acid metabolism.synthesis|amino acid metabolism.synthesis.aromatic aa|amino acid metabolism|
GRMZM2G429057	AT1G80360.1	0	0	1	1	32.7755	30.2523	33.6119	35.3299	13.1|13.1.6|13|	amino acid metabolism.synthesis|amino acid metabolism.synthesis.aromatic aa|amino acid metabolism|
GRMZM5G807350	AT5G06850.1	0	0	1	1	5.52712	3.55488	4.04439	2.11755	13.1|13.1.6|13|	amino acid metabolism.synthesis|amino acid metabolism.synthesis.aromatic aa|amino acid metabolism|
GRMZM2G115841	AT2G27820.1	0	0	1	1	572.303	492.45	430.988	537.134	13.1|13.1.6|13|13.1.6.3|	amino acid metabolism.synthesis|amino acid metabolism.synthesis.aromatic aa|amino acid metabolism|amino acid metabolism.synthesis.aromatic aa.phenylalanine|
GRMZM2G121546	AT1G11790.2	0	0	1	NA	0.162707	0	0	0	13.1|13.1.6|13|13.1.6.3|	amino acid metabolism.synthesis|amino acid metabolism.synthesis.aromatic aa|amino acid metabolism|amino acid metabolism.synthesis.aromatic aa.phenylalanine|
GRMZM2G125923	AT1G08250.1	0	0	0.782144	1	540.719	758.847	362.699	548.295	13.1|13.1.6|13|13.1.6.3|	amino acid metabolism.synthesis|amino acid metabolism.synthesis.aromatic aa|amino acid metabolism|amino acid metabolism.synthesis.aromatic aa.phenylalanine|
GRMZM2G141273	AT3G07630.2	0	0	1	1	151.137	204.045	222.809	201.167	13.1|13.1.6|13|13.1.6.3|	amino acid metabolism.synthesis|amino acid metabolism.synthesis.aromatic aa|amino acid metabolism|amino acid metabolism.synthesis.aromatic aa.phenylalanine|
GRMZM2G437912	AT1G08250.1	0	0	0.918622	1	609.356	1150.42	389.109	626.402	13.1|13.1.6|13|13.1.6.3|	amino acid metabolism.synthesis|amino acid metabolism.synthesis.aromatic aa|amino acid metabolism|amino acid metabolism.synthesis.aromatic aa.phenylalanine|
GRMZM2G466543	AT1G08250.1	0	0	0.890901	1	129.593	140.883	87.2239	127.005	13.1|13.1.6|13|13.1.6.3|	amino acid metabolism.synthesis|amino acid metabolism.synthesis.aromatic aa|amino acid metabolism|amino acid metabolism.synthesis.aromatic aa.phenylalanine|
AC211257.3	NA	0	0	1	1	0.14879	0.320856	0.931849	0	13.1|13.1.7|13|	amino acid metabolism.synthesis|amino acid metabolism.synthesis.histidine|amino acid metabolism|
GRMZM2G017299	AT4G26900.1	0	0	0.521079	1	4.54063	3.36649	17.0186	4.18912	13.1|13.1.7|13|	amino acid metabolism.synthesis|amino acid metabolism.synthesis.histidine|amino acid metabolism|
GRMZM2G058584	AT5G63890.1	0	0	0.911866	1	698.984	806.197	1117.04	873.233	13.1|13.1.7|13|	amino acid metabolism.synthesis|amino acid metabolism.synthesis.histidine|amino acid metabolism|
GRMZM2G068862	AT1G09795.1	0	0	1	1	638.375	571.104	656.123	592.397	13.1|13.1.7|13|	amino acid metabolism.synthesis|amino acid metabolism.synthesis.histidine|amino acid metabolism|
GRMZM2G082214	AT1G31860.1	0	0	1	1	242.697	218.435	306.183	275.301	13.1|13.1.7|13|	amino acid metabolism.synthesis|amino acid metabolism.synthesis.histidine|amino acid metabolism|
GRMZM2G094255	AT4G14910.1	0	0	0.606303	1	89.4135	94.5172	174.905	124.555	13.1|13.1.7|13|	amino acid metabolism.synthesis|amino acid metabolism.synthesis.histidine|amino acid metabolism|
GRMZM2G170595	AT5G10330.2	0	0	1	1	636.668	579.99	581.829	580.953	13.1|13.1.7|13|	amino acid metabolism.synthesis|amino acid metabolism.synthesis.histidine|amino acid metabolism|
GRMZM2G028535	AT3G55610.1	0	0	1	1	104.186	135.591	125.267	177.896	13.1|13|13.1.2|	amino acid metabolism.synthesis|amino acid metabolism|amino acid metabolism.synthesis.glutamate family|
GRMZM2G061777	AT3G55610.1	0	0	1	1	19.2883	22.188	26.5182	15.9647	13.1|13|13.1.2|	amino acid metabolism.synthesis|amino acid metabolism|amino acid metabolism.synthesis.glutamate family|
GRMZM2G347983	AT4G39670.1	0	0	NA	NA	0	0	0	0	13.1|13|13.1.2|	amino acid metabolism.synthesis|amino acid metabolism|amino acid metabolism.synthesis.glutamate family|
GRMZM2G375504	AT2G39800.4	0	0	1	1	953.665	1334.58	1504	1604.68	13.1|13|13.1.2|	amino acid metabolism.synthesis|amino acid metabolism|amino acid metabolism.synthesis.glutamate family|
AC203989.4	AT5G15120.1	0	0	1	0.312909	35.7815	34.5677	18.7363	281.225	13.1|13|13.1.5|	amino acid metabolism.synthesis|amino acid metabolism|amino acid metabolism.synthesis.serine-glycine-cysteine group|
GRMZM2G038677	AT5G15120.1	0	0	1	1	0	0	0.319306	9.30382	13.1|13|13.1.5|	amino acid metabolism.synthesis|amino acid metabolism|amino acid metabolism.synthesis.serine-glycine-cysteine group|
GRMZM2G043417	AT5G39890.1	0	0	NA	NA	0	0	0	0	13.1|13|13.1.5|	amino acid metabolism.synthesis|amino acid metabolism|amino acid metabolism.synthesis.serine-glycine-cysteine group|
GRMZM2G108898	AT5G15120.1	0	0	1	0.299593	0.14879	0	1.15953	4.28354	13.1|13|13.1.5|	amino acid metabolism.synthesis|amino acid metabolism|amino acid metabolism.synthesis.serine-glycine-cysteine group|
GRMZM2G136250	AT3G58670.3	0	0	1	1	186.67	212.704	195.063	221.367	13.1|13|13.1.5|	amino acid metabolism.synthesis|amino acid metabolism|amino acid metabolism.synthesis.serine-glycine-cysteine group|
GRMZM2G162175	AT3G58670.3	0	0	1	1	189.481	217.483	193.258	211.84	13.1|13|13.1.5|	amino acid metabolism.synthesis|amino acid metabolism|amino acid metabolism.synthesis.serine-glycine-cysteine group|
GRMZM2G322314	AT5G65720.1	0	0	1	1	731.437	635.252	855.457	789.048	13.1|13|13.1.5|	amino acid metabolism.synthesis|amino acid metabolism|amino acid metabolism.synthesis.serine-glycine-cysteine group|
GRMZM2G473182	AT2G36850.1	0	0	0.488144	1	2.47465	7.92178	7.76893	6.33926	13.1|3|13.1.6|13|	amino acid metabolism.synthesis|minor CHO metabolism|amino acid metabolism.synthesis.aromatic aa|amino acid metabolism|
GRMZM2G074282	AT5G42190.1	0	0	1	1	240.703	327.224	377.088	372.052	13.2.5|13.1.5.1|1.2|13.1|29.5.11.4|29.5.11|29.5.11.4.3|13.2|1|29.5|13|29|13.1.5|	amino acid metabolism.degradation.serine-glycine-cysteine group|amino acid metabolism.synthesis.serine-glycine-cysteine group.serine|PS.photorespiration|amino acid metabolism.synthesis|protein.degradation.ubiquitin.E3|protein.degradation.ubiquitin|protein.degradation.ubiquitin.E3.SCF|amino acid metabolism.degradation|PS|protein.degradation|amino acid metabolism|protein|amino acid metabolism.synth…
GRMZM2G043887	AT1G08630.4	0	0	1	1	420.855	505.524	397.371	405.76	13.2.5|13.2|13.1.5.2|13.1|13|13.1.5|	amino acid metabolism.degradation.serine-glycine-cysteine group|amino acid metabolism.degradation|amino acid metabolism.synthesis.serine-glycine-cysteine group.glycine|amino acid metabolism.synthesis|amino acid metabolism|amino acid metabolism.synthesis.serine-glycine-cysteine group|
GRMZM2G029262	AT1G79230.1	0	0	0.966686	1	748.949	943.499	1321.06	1279.97	13.2.5|13.2|13|	amino acid metabolism.degradation.serine-glycine-cysteine group|amino acid metabolism.degradation|amino acid metabolism|
GRMZM2G168888	AT1G79230.2	0	0	1	1	575.937	692.786	798.392	741.66	13.2.5|13.2|13|	amino acid metabolism.degradation.serine-glycine-cysteine group|amino acid metabolism.degradation|amino acid metabolism|
GRMZM2G004824	AT3G04520.1	0	0	1	1	0	0	0.319306	0.548806	13.2.5|13.2|13|	amino acid metabolism.degradation.serine-glycine-cysteine group|amino acid metabolism.degradation|amino acid metabolism|
GRMZM2G104310	AT2G26080.1	0	0	0.861406	1	2667.19	4413.95	1945.36	2719.3	13.2.5|13.2|13|	amino acid metabolism.degradation.serine-glycine-cysteine group|amino acid metabolism.degradation|amino acid metabolism|
GRMZM2G147256	AT1G08630.4	0	0	1	1	73.9945	93.1489	115.516	79.7901	13.2.5|13.2|13|	amino acid metabolism.degradation.serine-glycine-cysteine group|amino acid metabolism.degradation|amino acid metabolism|
GRMZM2G147268	AT1G08630.4	0	0	1	1	10.4006	18.0706	26.594	45.6212	13.2.5|13.2|13|	amino acid metabolism.degradation.serine-glycine-cysteine group|amino acid metabolism.degradation|amino acid metabolism|
GRMZM2G400704	AT1G79230.1	0	0	NA	NA	0	0	0	0	13.2.5|13.2|13|	amino acid metabolism.degradation.serine-glycine-cysteine group|amino acid metabolism.degradation|amino acid metabolism|
GRMZM5G871471	AT3G04520.1	0	0	NA	NA	0	0	0	0	13.2.5|13.2|13|	amino acid metabolism.degradation.serine-glycine-cysteine group|amino acid metabolism.degradation|amino acid metabolism|
GRMZM5G876898	AT1G11860.3	0	0	0.665592	1	1963.78	2311.32	1233.97	1445.6	13.2.5|13.2|13|	amino acid metabolism.degradation.serine-glycine-cysteine group|amino acid metabolism.degradation|amino acid metabolism|
GRMZM5G895459	AT1G79230.1	0	0	1	1	0.442955	0.202677	0.232962	0	13.2.5|13.2|13|	amino acid metabolism.degradation.serine-glycine-cysteine group|amino acid metabolism.degradation|amino acid metabolism|
GRMZM2G017730	NA	0	0	0.552659	1	35.5269	54.0117	69.2607	63.051	13.2.5|13.2|35|29.3|13|29|	amino acid metabolism.degradation.serine-glycine-cysteine group|amino acid metabolism.degradation|not assigned|protein.targeting|amino acid metabolism|protein|
GRMZM2G029566	NA	0	0	0.961924	1	473.368	566.286	733.197	761.197	13.2|10.6|13.2.6|13|10|	amino acid metabolism.degradation|cell wall.degradation|amino acid metabolism.degradation.aromatic aa|amino acid metabolism|cell wall|
GRMZM2G472654	NA	0	0	1	1	17.131	9.77956	18.048	14.2957	13.2|11.9|11|13.2.6|13.2.4|13.2.3|13|11.9.4|	amino acid metabolism.degradation|lipid metabolism.lipid degradation|lipid metabolism|amino acid metabolism.degradation.aromatic aa|amino acid metabolism.degradation.branched-chain group|amino acid metabolism.degradation.aspartate family|amino acid metabolism|lipid metabolism.lipid degradation.beta-oxidation|
GRMZM2G346457	AT4G14430.1	0	0	1	1	137.642	103.145	102.32	129.116	13.2|11.9|11|13.2.6|13|11.9.4|	amino acid metabolism.degradation|lipid metabolism.lipid degradation|lipid metabolism|amino acid metabolism.degradation.aromatic aa|amino acid metabolism|lipid metabolism.lipid degradation.beta-oxidation|
AC234154.1	NA	0	0	1	1	655.354	959.382	1421.55	1193.27	13.2|11|11.8|13.2.6|13|	amino acid metabolism.degradation|lipid metabolism|lipid metabolism.exotics (steroids, squalene etc)|amino acid metabolism.degradation.aromatic aa|amino acid metabolism|
AC217811.3	NA	0	0	1	1	19.406	41.336	27.8376	25.0129	13.2|11|13|	amino acid metabolism.degradation|lipid metabolism|amino acid metabolism|
GRMZM2G451314	AT1G43710.1	0	0	1	1	382.611	343.148	460.58	299.854	13.2|11|13|	amino acid metabolism.degradation|lipid metabolism|amino acid metabolism|
GRMZM2G155323	AT3G10050.1	0	0	1	1	1315.52	1898.93	1559.29	1677.86	13.2|13.1.4.5|13.1|13.2.3|13.1.4|13|	amino acid metabolism.degradation|amino acid metabolism.synthesis.branched chain group.isoleucine specific|amino acid metabolism.synthesis|amino acid metabolism.degradation.aspartate family|amino acid metabolism.synthesis.branched chain group|amino acid metabolism|
GRMZM2G139689	AT5G14760.1	0	0	1	1	134.406	172.677	108.32	177.389	13.2|13.2.1|13|	amino acid metabolism.degradation|amino acid metabolism.degradation.central amino acid metabolism|amino acid metabolism|
GRMZM2G053720	AT5G38710.1	0	0	1	1	2710.83	2649.33	2112.5	1995.7	13.2|13.2.2|13|	amino acid metabolism.degradation|amino acid metabolism.degradation.glutamate family|amino acid metabolism|
GRMZM2G059124	AT2G35035.1	0	0	1	1	20.3879	14.9654	20.5214	22.4434	13.2|13.2.2|13|	amino acid metabolism.degradation|amino acid metabolism.degradation.glutamate family|amino acid metabolism|
GRMZM2G063452	AT2G35035.1	0	0	1	1	40.5275	24.3964	30.2954	31.6954	13.2|13.2.2|13|	amino acid metabolism.degradation|amino acid metabolism.degradation.glutamate family|amino acid metabolism|
GRMZM2G068665	AT5G14800.1	0	0	1	1	422.898	349.195	468.548	491.763	13.2|13.2.2|13|	amino acid metabolism.degradation|amino acid metabolism.degradation.glutamate family|amino acid metabolism|
GRMZM2G117956	NA	0	0	1	1	22.4165	36.2974	12.4539	11.0455	13.2|13.2.2|13|	amino acid metabolism.degradation|amino acid metabolism.degradation.glutamate family|amino acid metabolism|
GRMZM2G174671	AT4G08900.1	0	0	1	1	478.478	543.342	593.003	670.86	13.2|13.2.2|13|	amino acid metabolism.degradation|amino acid metabolism.degradation.glutamate family|amino acid metabolism|
GRMZM2G413652	AT2G34470.2	0	0	1	1	336.445	391.633	470.404	479.923	13.2|13.2.2|13|	amino acid metabolism.degradation|amino acid metabolism.degradation.glutamate family|amino acid metabolism|
GRMZM2G461569	AT1G67550.1	0	0	0.949423	1	463.287	907.509	967.742	899.922	13.2|13.2.2|13|	amino acid metabolism.degradation|amino acid metabolism.degradation.glutamate family|amino acid metabolism|
GRMZM5G818977	AT5G13780.1	0	0	0.964528	1	267.388	326.191	454.154	320.563	13.2|13.2.2|13|	amino acid metabolism.degradation|amino acid metabolism.degradation.glutamate family|amino acid metabolism|
GRMZM5G831308	AT4G08900.1	0	0	1	1	73.3987	62.0039	65.4458	87.8382	13.2|13.2.2|13|	amino acid metabolism.degradation|amino acid metabolism.degradation.glutamate family|amino acid metabolism|
GRMZM2G080828	AT5G46180.1	0	0	0.401908	1	533.446	640.29	1147.58	1103.06	13.2|13.2.2|13|19|	amino acid metabolism.degradation|amino acid metabolism.degradation.glutamate family|amino acid metabolism|tetrapyrrole synthesis|
GRMZM2G078097	AT1G64660.1	0	0	NA	1	0	0.320856	0	0.522916	13.2|13.2.3.4|13.2.3|13|	amino acid metabolism.degradation|amino acid metabolism.degradation.aspartate family.methionine|amino acid metabolism.degradation.aspartate family|amino acid metabolism|
GRMZM2G450498	AT1G64660.1	0	0	1	1	52.3791	56.8861	42.0113	104.08	13.2|13.2.3.4|13.2.3|13|	amino acid metabolism.degradation|amino acid metabolism.degradation.aspartate family.methionine|amino acid metabolism.degradation.aspartate family|amino acid metabolism|
GRMZM2G146885	AT5G43280.1	2.25893	1.66974	2.30636010733568e-05	0.0305725	217.707	139.565	1042.02	444.036	13.2|13.2.3|13|	amino acid metabolism.degradation|amino acid metabolism.degradation.aspartate family|amino acid metabolism|
GRMZM2G008726	AT5G11950.2	0	0	1	1	101.172	147.77	175.979	165.925	13.2|13.2.3|13|	amino acid metabolism.degradation|amino acid metabolism.degradation.aspartate family|amino acid metabolism|
GRMZM2G019363	AT4G35190.1	0	0	0.99434	1	14.5351	12.0666	8.34726	5.3778	13.2|13.2.3|13|	amino acid metabolism.degradation|amino acid metabolism.degradation.aspartate family|amino acid metabolism|
GRMZM2G019437	AT1G66520.1	0	0	1	1	32.4715	37.921	47.5758	44.9712	13.2|13.2.3|13|	amino acid metabolism.degradation|amino acid metabolism.degradation.aspartate family|amino acid metabolism|
GRMZM2G059392	AT3G53450.1	0	0	1	1	368.485	705.942	286.554	425.704	13.2|13.2.3|13|	amino acid metabolism.degradation|amino acid metabolism.degradation.aspartate family|amino acid metabolism|
GRMZM2G073634	AT5G06300.1	0	0	0.651105	1	19.4157	30.3013	36.3332	38.5284	13.2|13.2.3|13|	amino acid metabolism.degradation|amino acid metabolism.degradation.aspartate family|amino acid metabolism|
GRMZM2G094655	AT4G16800.1	0	0	1	1	33.6201	49.5545	53.3017	44.9304	13.2|13.2.3|13|	amino acid metabolism.degradation|amino acid metabolism.degradation.aspartate family|amino acid metabolism|
GRMZM2G100360	AT2G37210.1	0	0	0.0672545	1	142.499	114.061	47.7165	60.3304	13.2|13.2.3|13|	amino acid metabolism.degradation|amino acid metabolism.degradation.aspartate family|amino acid metabolism|
GRMZM2G109561	AT3G10050.1	0	0	1	1	78.4661	68.656	75.1821	71.7374	13.2|13.2.3|13|	amino acid metabolism.degradation|amino acid metabolism.degradation.aspartate family|amino acid metabolism|
GRMZM2G110324	AT4G33150.3	0	0	NA	1	0	0.202677	0	0.548806	13.2|13.2.3|13|	amino acid metabolism.degradation|amino acid metabolism.degradation.aspartate family|amino acid metabolism|
GRMZM2G111909	AT4G13940.3	0	0	NA	1	0	0.144957	0	0	13.2|13.2.3|13|	amino acid metabolism.degradation|amino acid metabolism.degradation.aspartate family|amino acid metabolism|
GRMZM2G125310	AT1G08110.4	0	0	1	1	443.659	530.51	545.295	494.722	13.2|13.2.3|13|	amino acid metabolism.degradation|amino acid metabolism.degradation.aspartate family|amino acid metabolism|
GRMZM2G155680	AT2G37210.1	0	0	1	1	1.08328	0.144957	0.287958	0	13.2|13.2.3|13|	amino acid metabolism.degradation|amino acid metabolism.degradation.aspartate family|amino acid metabolism|
GRMZM2G181362	AT4G33150.2	0	0	1	1	1865.28	2244.27	2718.48	2849.33	13.2|13.2.3|13|	amino acid metabolism.degradation|amino acid metabolism.degradation.aspartate family|amino acid metabolism|
GRMZM2G310172	AT1G11840.6	0	0	NA	NA	0	0	0	0	13.2|13.2.3|13|	amino acid metabolism.degradation|amino acid metabolism.degradation.aspartate family|amino acid metabolism|
GRMZM2G398500	AT4G16800.1	0	0	1	1	159.183	127.806	175.372	150.763	13.2|13.2.3|13|	amino acid metabolism.degradation|amino acid metabolism.degradation.aspartate family|amino acid metabolism|
GRMZM2G569855	AT3G10050.1	0	0	1	1	671.863	665.789	704.742	790.62	13.2|13.2.3|13|	amino acid metabolism.degradation|amino acid metabolism.degradation.aspartate family|amino acid metabolism|
GRMZM5G879665	AT2G37210.1	0	0	0.152955	1	770.925	302.618	296.574	224.415	13.2|13.2.3|13|	amino acid metabolism.degradation|amino acid metabolism.degradation.aspartate family|amino acid metabolism|
GRMZM5G896859	AT2G28305.1	0	0	1	1	2.87244	3.89835	1.19088	1.59464	13.2|13.2.3|13|	amino acid metabolism.degradation|amino acid metabolism.degradation.aspartate family|amino acid metabolism|
GRMZM2G471931	AT2G37210.1	-1.85142	0	0.0182702	0.205038	58.1006	43.6316	16.1008	14.2933	13.2|13.2.3|13|	amino acid metabolism.degradation|amino acid metabolism.degradation.aspartate family|amino acid metabolism|
GRMZM2G011743	AT4G00590.1	0	0	1	1	111.922	98.2172	88.0118	110.978	13.2|13.2.3|13|13.2.3.1|	amino acid metabolism.degradation|amino acid metabolism.degradation.aspartate family|amino acid metabolism|amino acid metabolism.degradation.aspartate family.asparagine|
GRMZM2G139463	AT5G61540.1	0	0	1	1	179.687	215.961	277.159	237.517	13.2|13.2.3|13|13.2.3.1|	amino acid metabolism.degradation|amino acid metabolism.degradation.aspartate family|amino acid metabolism|amino acid metabolism.degradation.aspartate family.asparagine|
GRMZM2G531230	AT3G16150.1	-1.70111	0	0.00384265	1	1567.55	1046.59	482.098	977.274	13.2|13.2.3|13|13.2.3.1|	amino acid metabolism.degradation|amino acid metabolism.degradation.aspartate family|amino acid metabolism|amino acid metabolism.degradation.aspartate family.asparagine|
GRMZM2G082032	AT3G16150.1	-1.75858	0	0.00235226	1	3008.95	1859.06	889.261	1805.66	13.2|13.2.3|13|13.2.3.1|	amino acid metabolism.degradation|amino acid metabolism.degradation.aspartate family|amino acid metabolism|amino acid metabolism.degradation.aspartate family.asparagine|
GRMZM2G129540	NA	-1.95416	0	0.00205461	0.147699	362.704	488.087	93.6032	171.323	13.2|13.2.3|13|13.2.3.1|	amino acid metabolism.degradation|amino acid metabolism.degradation.aspartate family|amino acid metabolism|amino acid metabolism.degradation.aspartate family.asparagine|
GRMZM2G031825	AT3G10850.1	0	0	0.644865	1	652.078	801.64	1200.65	1036.69	13.2|13.2.3|24|13|	amino acid metabolism.degradation|amino acid metabolism.degradation.aspartate family|Biodegradation of Xenobiotics|amino acid metabolism|
GRMZM2G076006	AT1G67280.1	0	0	1	1	168.759	173.487	189.226	193.927	13.2|13.2.3|24|13|	amino acid metabolism.degradation|amino acid metabolism.degradation.aspartate family|Biodegradation of Xenobiotics|amino acid metabolism|
GRMZM2G081268	AT1G67280.1	0	0	1	NA	0	0	0.863873	0	13.2|13.2.3|24|13|	amino acid metabolism.degradation|amino acid metabolism.degradation.aspartate family|Biodegradation of Xenobiotics|amino acid metabolism|
GRMZM2G181192	AT1G11840.6	0	0	0.984683	1	3140.61	4148.61	4933.75	4169.65	13.2|13.2.3|24|13|	amino acid metabolism.degradation|amino acid metabolism.degradation.aspartate family|Biodegradation of Xenobiotics|amino acid metabolism|
GRMZM2G704005	AT2G32090.1	0	0	1	1	194.795	180.554	240.031	237.772	13.2|13.2.3|24|13|	amino acid metabolism.degradation|amino acid metabolism.degradation.aspartate family|Biodegradation of Xenobiotics|amino acid metabolism|
GRMZM2G033491	AT4G16210.1	0	0	0.671512	1	309.065	416.191	583.441	498.231	13.2|13.2.4|13.2.3|13|	amino acid metabolism.degradation|amino acid metabolism.degradation.branched-chain group|amino acid metabolism.degradation.aspartate family|amino acid metabolism|
GRMZM2G001898	AT2G14170.3	0	0	1	1	2401.62	2318.06	2011.4	2484.07	13.2|13.2.4|13|	amino acid metabolism.degradation|amino acid metabolism.degradation.branched-chain group|amino acid metabolism|
GRMZM2G006620	AT4G20930.1	0	0	1	NA	0	0	0.287958	0	13.2|13.2.4|13|	amino acid metabolism.degradation|amino acid metabolism.degradation.branched-chain group|amino acid metabolism|
GRMZM2G037614	AT3G13450.1	0	0	0.694582	1	1047.05	717.682	657.577	712.529	13.2|13.2.4|13|	amino acid metabolism.degradation|amino acid metabolism.degradation.branched-chain group|amino acid metabolism|
GRMZM2G052630	AT3G45300.1	0	0	1	1	237.32	334.37	338.895	372.965	13.2|13.2.4|13|	amino acid metabolism.degradation|amino acid metabolism.degradation.branched-chain group|amino acid metabolism|
GRMZM2G095141	AT2G26800.1	0	0	1	1	673.022	915.499	757.28	796.275	13.2|13.2.4|13|	amino acid metabolism.degradation|amino acid metabolism.degradation.branched-chain group|amino acid metabolism|
GRMZM2G108076	AT2G14170.3	0	0	1	1	715.687	879.45	779.026	960.584	13.2|13.2.4|13|	amino acid metabolism.degradation|amino acid metabolism.degradation.branched-chain group|amino acid metabolism|
GRMZM2G110201	AT2G33150.1	0	0	1	1	953.947	1154.87	1078.57	1056.51	13.2|13.2.4|13|	amino acid metabolism.degradation|amino acid metabolism.degradation.branched-chain group|amino acid metabolism|
GRMZM2G175071	AT2G26800.1	0	0	0.955326	1	481.714	368.288	659.797	599.945	13.2|13.2.4|13|	amino acid metabolism.degradation|amino acid metabolism.degradation.branched-chain group|amino acid metabolism|
GRMZM2G381051	AT3G45300.1	0	0	1	1	372.956	428.621	291.429	470.448	13.2|13.2.4|13|	amino acid metabolism.degradation|amino acid metabolism.degradation.branched-chain group|amino acid metabolism|
GRMZM2G398473	AT4G20930.1	0	0	1	1	14.4726	12.3565	9.82368	7.90131	13.2|13.2.4|13|	amino acid metabolism.degradation|amino acid metabolism.degradation.branched-chain group|amino acid metabolism|
GRMZM2G702490	AT4G34030.1	0	0	1	1	713.474	782.57	855.21	917.055	13.2|13.2.4|13|	amino acid metabolism.degradation|amino acid metabolism.degradation.branched-chain group|amino acid metabolism|
GRMZM5G886547	NA	0	0	NA	NA	0	0	0	0	13.2|13.2.4|13|	amino acid metabolism.degradation|amino acid metabolism.degradation.branched-chain group|amino acid metabolism|
GRMZM2G009114	AT2G42490.1	0	0	1	1	3.24643	6.89031	4.2349	6.85548	13.2|13.2.4|13|26|	amino acid metabolism.degradation|amino acid metabolism.degradation.branched-chain group|amino acid metabolism|misc|
GRMZM2G139028	AT1G04710.1	0	0	1	1	1.12503	0.554475	0.232962	0	13.2|13.2.4|13|26|	amino acid metabolism.degradation|amino acid metabolism.degradation.branched-chain group|amino acid metabolism|misc|
GRMZM2G430115	AT2G42490.1	0	0	1	1	3.93839	4.44723	1.77207	4.829	13.2|13.2.4|13|26|	amino acid metabolism.degradation|amino acid metabolism.degradation.branched-chain group|amino acid metabolism|misc|
GRMZM2G473915	AT1G04710.1	0	0	1	1	1.21474	0.144957	0.957918	1.04583	13.2|13.2.4|13|26|	amino acid metabolism.degradation|amino acid metabolism.degradation.branched-chain group|amino acid metabolism|misc|
GRMZM2G000092	AT2G30660.1	0	0	1	1	1.47766	0.144957	0	0.548806	13.2|13.2.6|13|	amino acid metabolism.degradation|amino acid metabolism.degradation.aromatic aa|amino acid metabolism|
GRMZM2G002652	AT5G53970.1	0	0	0.750131	1	1204.94	1277.65	1721.02	1387.76	13.2|13.2.6|13|	amino acid metabolism.degradation|amino acid metabolism.degradation.aromatic aa|amino acid metabolism|
GRMZM2G006480	AT5G53970.1	0	0	1	1	0.609078	1.9224	0	2.19523	13.2|13.2.6|13|	amino acid metabolism.degradation|amino acid metabolism.degradation.aromatic aa|amino acid metabolism|
GRMZM2G034153	AT5G65940.1	0	0	1	1	4.17347	1.01339	0.638612	0	13.2|13.2.6|13|	amino acid metabolism.degradation|amino acid metabolism.degradation.aromatic aa|amino acid metabolism|
GRMZM2G042818	AT1G06550.1	0	0	0.763368	1	559.74	561.228	331.46	469.059	13.2|13.2.6|13|	amino acid metabolism.degradation|amino acid metabolism.degradation.aromatic aa|amino acid metabolism|
GRMZM2G047564	AT4G13360.1	0	0	1	1	538.017	740.131	894.77	825.914	13.2|13.2.6|13|	amino acid metabolism.degradation|amino acid metabolism.degradation.aromatic aa|amino acid metabolism|
GRMZM2G088305	AT4G15940.1	0	0	NA	NA	0	0	0	0	13.2|13.2.6|13|	amino acid metabolism.degradation|amino acid metabolism.degradation.aromatic aa|amino acid metabolism|
GRMZM2G093359	AT1G12050.1	0	0	0.639541	1	604.492	696.531	1022.05	880.203	13.2|13.2.6|13|	amino acid metabolism.degradation|amino acid metabolism.degradation.aromatic aa|amino acid metabolism|
GRMZM2G096958	AT5G36160.1	0	0	0.894524	1	1180.71	818.009	150.624	253.735	13.2|13.2.6|13|	amino acid metabolism.degradation|amino acid metabolism.degradation.aromatic aa|amino acid metabolism|
GRMZM2G107741	AT4G31810.1	0	0	1	1	343.966	468.462	512.702	448.216	13.2|13.2.6|13|	amino acid metabolism.degradation|amino acid metabolism.degradation.aromatic aa|amino acid metabolism|
GRMZM2G115630	AT5G65940.1	0	0	0.481547	1	22.7949	14.5646	6.55154	3.78651	13.2|13.2.6|13|	amino acid metabolism.degradation|amino acid metabolism.degradation.aromatic aa|amino acid metabolism|
GRMZM2G139813	AT5G53970.1	0	0	0.445395	1	15.1757	12.1511	4.49437	14.406	13.2|13.2.6|13|	amino acid metabolism.degradation|amino acid metabolism.degradation.aromatic aa|amino acid metabolism|
GRMZM2G174145	AT1G77670.1	0	0	1	1	31.5017	47.7455	48.9765	75.777	13.2|13.2.6|13|	amino acid metabolism.degradation|amino acid metabolism.degradation.aromatic aa|amino acid metabolism|
GRMZM2G448446	AT4G15940.1	0	0	0.896424	1	248.879	324.481	437.724	395.131	13.2|13.2.6|13|	amino acid metabolism.degradation|amino acid metabolism.degradation.aromatic aa|amino acid metabolism|
GRMZM5G854571	AT1G06550.1	0	0	NA	NA	0	0	0	0	13.2|13.2.6|13|	amino acid metabolism.degradation|amino acid metabolism.degradation.aromatic aa|amino acid metabolism|
GRMZM2G412604	AT5G36160.1	-1.52283	0	0.0196341	1	9062.46	6493.13	3153.76	8158.73	13.2|13.2.6|13|	amino acid metabolism.degradation|amino acid metabolism.degradation.aromatic aa|amino acid metabolism|
GRMZM2G181227	AT5G65940.2	-2.39568	0	2.00921481551294e-05	1	954.381	1315.9	181.363	1718.55	13.2|13.2.6|13|	amino acid metabolism.degradation|amino acid metabolism.degradation.aromatic aa|amino acid metabolism|
GRMZM2G085474	AT5G48230.2	0	0	0.943901	1	378.109	518.447	619.723	548.328	13.2|13.2.6|16.1.2|13|16|16.1|	amino acid metabolism.degradation|amino acid metabolism.degradation.aromatic aa|secondary metabolism.isoprenoids.mevalonate pathway|amino acid metabolism|secondary metabolism|secondary metabolism.isoprenoids|
GRMZM5G860137	AT5G48230.2	0	0	0.44674	1	299.186	336.972	570.522	542.386	13.2|13.2.6|16.1.2|13|16|16.1|	amino acid metabolism.degradation|amino acid metabolism.degradation.aromatic aa|secondary metabolism.isoprenoids.mevalonate pathway|amino acid metabolism|secondary metabolism|secondary metabolism.isoprenoids|
GRMZM2G374302	AT2G16500.1	0	0	1	1	0.325414	0.320856	0.287958	0.522916	13.2|22|13.2.2|22.1|13|	amino acid metabolism.degradation|polyamine metabolism|amino acid metabolism.degradation.glutamate family|polyamine metabolism.synthesis|amino acid metabolism|
GRMZM2G101457	NA	0	0	1	1	679.786	985.783	1091.6	1118.44	13.2|35|11.9|11|13.2.6|13|11.9.4|	amino acid metabolism.degradation|not assigned|lipid metabolism.lipid degradation|lipid metabolism|amino acid metabolism.degradation.aromatic aa|amino acid metabolism|lipid metabolism.lipid degradation.beta-oxidation|
GRMZM2G090087	NA	0	0	0.95576	1	292.898	370.915	450.177	394.429	13.2|35|13.2.2|13|	amino acid metabolism.degradation|not assigned|amino acid metabolism.degradation.glutamate family|amino acid metabolism|
GRMZM2G106245	NA	0	0	1	1	279.107	302.857	362.601	297.166	13.2|35|13.2.2|13|	amino acid metabolism.degradation|not assigned|amino acid metabolism.degradation.glutamate family|amino acid metabolism|
AC191622.3	NA	0	0	1	1	0.799618	2.61624	3.10429	1.56205	13.2|35|13.2.3|13|	amino acid metabolism.degradation|not assigned|amino acid metabolism.degradation.aspartate family|amino acid metabolism|
GRMZM2G021406	NA	0	0	1	1	1586.1	1285.07	1530.44	1077.6	13.2|35|13.2.3|13|	amino acid metabolism.degradation|not assigned|amino acid metabolism.degradation.aspartate family|amino acid metabolism|
GRMZM2G034503	NA	0	0	1	1	286.007	298.494	368.496	314.103	13.2|35|13.2.3|13|	amino acid metabolism.degradation|not assigned|amino acid metabolism.degradation.aspartate family|amino acid metabolism|
GRMZM2G159149	AT3G53450.1	0	0	1	1	0.325414	0.72621	0	0.519567	13.2|35|13.2.3|13|	amino acid metabolism.degradation|not assigned|amino acid metabolism.degradation.aspartate family|amino acid metabolism|
GRMZM5G842645	AT3G53450.1	0	0	1	1	10.7815	23.2407	13.2579	15.4192	13.2|35|13.2.3|13|	amino acid metabolism.degradation|not assigned|amino acid metabolism.degradation.aspartate family|amino acid metabolism|
GRMZM2G019926	NA	0	0	1	1	419.779	539.404	487.474	537.608	13.2|35|13.2.4|13|	amino acid metabolism.degradation|not assigned|amino acid metabolism.degradation.branched-chain group|amino acid metabolism|
GRMZM2G154093	NA	0	0	1	1	452.346	363.153	662.192	526.611	13.2|35|13.2.6|13|	amino acid metabolism.degradation|not assigned|amino acid metabolism.degradation.aromatic aa|amino acid metabolism|
GRMZM2G156516	NA	0	0	1	1	306.082	310.644	345.706	319.589	13.2|35|13.2.6|13|	amino acid metabolism.degradation|not assigned|amino acid metabolism.degradation.aromatic aa|amino acid metabolism|
GRMZM2G014813	AT4G20930.1	0	0	1	1	107.503	100.819	128.181	142.402	13.2|7.1|13.2.4|7|13|	amino acid metabolism.degradation|OPP.oxidative PP|amino acid metabolism.degradation.branched-chain group|OPP|amino acid metabolism|
GRMZM2G088689	AT5G09300.2	0	0	1	1	533.644	529.83	437.343	738.667	13.2|8|35|8.1.1|13.2.4|8.1|13|	amino acid metabolism.degradation|TCA / org|not assigned|TCA / org. transformation.TCA|amino acid metabolism.degradation.branched-chain group|TCA / org. transformation|amino acid metabolism|
GRMZM2G033644	AT3G06850.2	0	0	1	1	700.757	641.703	827.472	886.148	13.2|8|8.1.1|13.2.4|8.1|13|	amino acid metabolism.degradation|TCA / org|TCA / org. transformation.TCA|amino acid metabolism.degradation.branched-chain group|TCA / org. transformation|amino acid metabolism|
GRMZM2G092432	AT1G12420.1	2.18778	0	0.000574887	0.433689	193.583	215.661	881.97	510.631	13|	amino acid metabolism|
GRMZM2G090842	AT1G12420.1	0	0	0.959666	1	152.839	129.883	101.684	109.059	13|	amino acid metabolism|
GRMZM2G096682	AT1G69040.2	0	0	1	1	57.7222	74.0493	72.5467	61.4621	13|	amino acid metabolism|
GRMZM2G119517	AT1G76990.5	0	0	0.325935	1	213.062	209.698	114.768	192.225	13|	amino acid metabolism|
GRMZM2G129304	AT1G69040.1	0	0	0.977128	1	82.3074	62.7461	54.9823	40.2744	13|	amino acid metabolism|
AC189750.4	AT4G21990.1	0	0	1	1	669.897	969.533	738.841	783.816	14|	S-assimilation|
GRMZM2G051270	AT5G43780.1	0	0	1	1	6366.57	6765.99	5577.73	5176.22	14|	S-assimilation|
GRMZM2G087254	AT4G21990.1	0	0	1	1	280.821	378.659	311.345	279.205	14|	S-assimilation|
GRMZM2G088348	AT5G43780.1	0	0	0.719045	1	43.3443	30.5674	23.5268	24.4565	14|	S-assimilation|
GRMZM2G149952	AT4G14680.1	0	0	1	1	1689.92	1438	1323.19	1548.96	14|	S-assimilation|
GRMZM2G158147	AT1G19920.1	0	0	1	1	270.966	196.299	186.104	186.052	14|	S-assimilation|
GRMZM2G302080	AT5G43780.1	0	0	0.586599	1	355.023	230.286	209.987	199.419	14|	S-assimilation|
GRMZM2G090338	AT5G04590.1	0	0	1	1	3561.05	3489.4	3454.82	3938.66	14|	S-assimilation|
GRMZM2G007713	NA	2.25992	3.20758	0.0338168	0.011756	29.7176	16.3675	142.336	151.202	15|	metal handling|
GRMZM2G042692	AT5G50740.1	2.82475	3.03426	0.0196117	0.0439049	37.7472	15.8035	267.436	129.466	15|	metal handling|
GRMZM2G059836	AT1G71050.1	3.30509	0	1.25504213551136e-08	1	111.106	126.108	1098.16	232.627	15|	metal handling|
GRMZM2G104041	AT1G71050.1	2.91933	0	0.00567493	0.815784	46.0116	40.8483	348.074	110.785	15|	metal handling|
GRMZM2G478568	AT1G56430.1	2.33698	0	0.0216497	0.957123	23.4857	35.5967	118.66	102.405	15|	metal handling|
AC200298.4	NA	0	0	1	1	7.64169	4.07425	11.9103	4.79641	15|	metal handling|
AC210598.3	NA	0	0	1	1	57.9792	88.0322	95.3183	122.127	15|	metal handling|
AC233900.1	AT5G43850.1	0	0	1	1	5.82154	11.5697	3.96289	11.6135	15|	metal handling|
GRMZM2G000039	AT1G30470.1	0	0	1	1	1186.28	1260.84	1354.29	1260.26	15|	metal handling|
GRMZM2G000166	AT1G29000.1	0	0	0.21341	0.52741	172.419	208.016	53.0491	73.5203	15|	metal handling|
GRMZM2G008202	NA	0	0	1	1	81.5401	80.5484	84.6141	85.4529	15|	metal handling|
GRMZM2G010933	AT3G15352.1	0	0	0.981132	1	17.1422	19.3453	31.8499	25.2727	15|	metal handling|
GRMZM2G022318	AT3G06130.2	0	0	1	1	737.27	872.074	928.128	827.121	15|	metal handling|
GRMZM2G025078	AT2G33740.2	0	0	1	1	532.748	423.125	460.091	437.904	15|	metal handling|
GRMZM2G028134	AT3G24450.1	0	0	0.099303	0.196541	185.076	223.121	56.3396	72.973	15|	metal handling|
GRMZM2G030036	AT1G56430.1	0	0	0.660043	1	2228.21	1975.39	121.814	202.445	15|	metal handling|
GRMZM2G034956	AT1G56430.1	0	0	0.81064	1	990.172	836.648	67.1754	112.168	15|	metal handling|
GRMZM2G036629	NA	0	0	1	1	2826.59	1989.93	2645.48	1200.54	15|	metal handling|
GRMZM2G038170	AT5G44070.1	0	0	1	1	3.03514	3.40291	2.34799	2.71479	15|	metal handling|
GRMZM2G050108	AT1G56430.1	0	0	0.11677	1	176.058	147.799	53.8481	83.2537	15|	metal handling|
GRMZM2G055999	AT1G23000.1	0	0	0.0594974	0.111043	238.66	238.287	90.1538	89.2142	15|	metal handling|
GRMZM2G063342	AT5G03380.1	0	0	0.147137	0.402949	76.843	88.3046	31.0576	38.2354	15|	metal handling|
GRMZM2G068557	AT5G49740.1	0	0	0.239916	1	13.2099	10.1133	4.05451	8.0667	15|	metal handling|
GRMZM2G075502	AT3G06130.1	0	0	1	1	1211.91	882.85	1506.83	1157.38	15|	metal handling|
GRMZM2G085086	AT5G66110.1	0	0	1	0.245162	298.767	604.721	229.994	175.946	15|	metal handling|
GRMZM2G086066	AT4G39700.1	0	0	1	0.961744	48.2634	65.0231	60.8393	31.7916	15|	metal handling|
GRMZM2G086163	NA	0	0	1	0.386253	164.479	377.908	123.829	155.004	15|	metal handling|
GRMZM2G089873	AT5G03380.1	0	0	0.556978	1	11.877	10.5565	4.27977	6.40109	15|	metal handling|
GRMZM2G091228	AT5G44070.1	0	0	1	1	163.556	192.335	185.956	183.945	15|	metal handling|
GRMZM2G096008	AT5G02600.1	0	0	0.250781	1	384.655	324.569	184.218	311.385	15|	metal handling|
GRMZM2G096107	AT1G30470.1	0	0	1	1	1125.46	1185.93	1367.3	1171.52	15|	metal handling|
GRMZM2G097188	AT2G18196.1	0	0	0.57047	1	2.84119	0.405355	0	0	15|	metal handling|
GRMZM2G099340	NA	0	0	1	1	4.30897	7.27722	10.4836	16.9545	15|	metal handling|
GRMZM2G111872	AT5G50740.1	0	0	1	1	226.407	132.334	168.524	166.436	15|	metal handling|
GRMZM2G113863	AT5G27690.1	0	0	0.605614	1	40.9829	33.6076	16.5537	21.7402	15|	metal handling|
GRMZM2G120964	AT5G24580.1	0	0	NA	NA	0	0	0	0	15|	metal handling|
GRMZM2G121024	AT5G50740.1	0	0	1	1	50.1904	40.3319	67.6893	40.9182	15|	metal handling|
GRMZM2G121360	AT3G06130.1	0	0	0.126443	1	2060.13	1435.42	906.199	1038.21	15|	metal handling|
GRMZM2G124785	AT1G56430.1	0	0	0.646294	1	2139.27	1868.06	117.73	189.469	15|	metal handling|
GRMZM2G129399	AT4G27590.2	0	0	0.12956	1	2.13532	2.26444	11.6927	8.01827	15|	metal handling|
GRMZM2G132522	AT5G43850.1	0	0	1	NA	0.325414	0	0	0	15|	metal handling|
GRMZM2G141624	AT5G66110.1	0	0	1	1	1.55407	1.89003	3.93682	0.522916	15|	metal handling|
GRMZM2G149321	AT1G30470.2	0	0	1	1	970.05	873.64	835.431	843.157	15|	metal handling|
GRMZM2G150450	AT3G24450.1	0	0	1	1	205.316	153.044	156.25	93.0944	15|	metal handling|
GRMZM2G155281	AT5G50740.3	0	0	1	1	387.188	306.637	509.493	318.957	15|	metal handling|
GRMZM2G161154	NA	0	0	0.994402	1	19.8157	28.0409	57.5811	151.046	15|	metal handling|
GRMZM2G161846	AT4G39700.1	0	0	1	NA	1.09378	0	0.52092	0	15|	metal handling|
GRMZM2G165998	AT4G14710.3	0	0	1	1	2797.18	2998.55	2845.9	2886.7	15|	metal handling|
GRMZM2G166711	AT2G28660.1	0	0	1	1	28.5387	26.2138	17.7547	23.2605	15|	metal handling|
GRMZM2G174673	AT3G06130.1	0	0	0.258032	1	44.7451	36.9558	17.2579	25.5617	15|	metal handling|
GRMZM2G312481	AT1G56430.1	0	0	0.844945	1	169.247	149.173	12.8205	21.2122	15|	metal handling|
GRMZM2G354855	NA	0	0	1	1	7.2052	5.17202	8.70077	3.69879	15|	metal handling|
GRMZM2G373040	AT5G43850.1	0	0	NA	NA	0	0	0	0	15|	metal handling|
GRMZM2G374010	AT1G71050.1	0	0	NA	NA	0	0	0	0	15|	metal handling|
GRMZM2G385200	AT1G56430.1	0	0	0.874168	1	1000.11	861.027	85.0558	108.456	15|	metal handling|
GRMZM2G394979	AT1G06330.1	0	0	0.671451	0.763808	6.52716	6.48091	2.0861	1.04583	15|	metal handling|
GRMZM2G402564	NA	0	0	1	0.454277	16.6641	62.8474	22.5903	7.02087	15|	metal handling|
GRMZM2G433446	AT5G43850.1	0	0	1	NA	1.19741	0	1.19088	0	15|	metal handling|
GRMZM2G434572	AT5G43850.1	0	0	1	1	6.68024	18.145	4.79541	20.6801	15|	metal handling|
GRMZM2G704488	AT1G56430.1	0	0	0.713833	1	1284.33	967.199	41.7101	111.455	15|	metal handling|
GRMZM5G849889	AT1G06330.1	0	0	0.161561	1	271.289	187.261	93.55	121.658	15|	metal handling|
GRMZM5G887216	AT3G24450.1	0	0	1	1	0.311497	0.581254	0.287958	1.07172	15|	metal handling|
GRMZM2G136859	AT2G18196.1	-1.55997	0	0.0205444	1	477.093	321.186	161.81	210.661	15|	metal handling|
GRMZM2G049781	AT1G23000.1	-1.88942	-1.78506	0.0054094	0.0247099	246.288	246.228	66.477	71.4462	15|	metal handling|
GRMZM2G439195	AT1G09240.1	0	-3.33793	0.744498	0.00581681	26.5745	21.0822	12.5619	2.08496	15|	metal handling|
GRMZM2G493395	AT4G15560.1	2.34736	0	0.000637204	0.397713	981.726	1451.25	4995.94	3386.2	16.1.1|16|16.1|	secondary metabolism.isoprenoids.non-mevalonate pathway|secondary metabolism|secondary metabolism.isoprenoids|
GRMZM2G056975	AT5G62790.1	1.53623	0	0.0245102	1	856.494	1285.96	2484.14	2049.16	16.1.1|16|16.1|	secondary metabolism.isoprenoids.non-mevalonate pathway|secondary metabolism|secondary metabolism.isoprenoids|
AC209374.4	AT4G24890.1	0	0	1	1	214.095	332.342	328.45	416.513	16.1.1|16|16.1|	secondary metabolism.isoprenoids.non-mevalonate pathway|secondary metabolism|secondary metabolism.isoprenoids|
GRMZM2G004131	AT4G38460.1	0	0	1	1	69.3551	47.6224	64.3466	61.5849	16.1.1|16|16.1|	secondary metabolism.isoprenoids.non-mevalonate pathway|secondary metabolism|secondary metabolism.isoprenoids|
GRMZM2G005909	AT4G38460.1	0	0	0.828493	1	90.2705	49.6529	54.8867	43.3482	16.1.1|16|16.1|	secondary metabolism.isoprenoids.non-mevalonate pathway|secondary metabolism|secondary metabolism.isoprenoids|
GRMZM2G014508	AT2G34630.2	0	0	1	1	277.672	345.078	386.729	381.817	16.1.1|16|16.1|	secondary metabolism.isoprenoids.non-mevalonate pathway|secondary metabolism|secondary metabolism.isoprenoids|
GRMZM2G027059	AT4G34350.1	0	0	0.946777	1	1081.55	1218.37	1475.86	1604.37	16.1.1|16|16.1|	secondary metabolism.isoprenoids.non-mevalonate pathway|secondary metabolism|secondary metabolism.isoprenoids|
GRMZM2G036290	AT5G62790.1	0	0	1	1	5.54787	3.28199	16.1364	13.584	16.1.1|16|16.1|	secondary metabolism.isoprenoids.non-mevalonate pathway|secondary metabolism|secondary metabolism.isoprenoids|
GRMZM2G058404	AT4G36810.1	0	0	0.229708	0.95073	133.253	132.147	48.8307	57.7325	16.1.1|16|16.1|	secondary metabolism.isoprenoids.non-mevalonate pathway|secondary metabolism|secondary metabolism.isoprenoids|
GRMZM2G102550	AT4G36810.1	0	0	1	1	324.876	428.832	404.064	330.502	16.1.1|16|16.1|	secondary metabolism.isoprenoids.non-mevalonate pathway|secondary metabolism|secondary metabolism.isoprenoids|
GRMZM2G112728	AT1G78510.1	0	0	0.761612	1	12.2313	21.6536	26.8636	23.8367	16.1.1|16|16.1|	secondary metabolism.isoprenoids.non-mevalonate pathway|secondary metabolism|secondary metabolism.isoprenoids|
GRMZM2G115077	AT1G17050.1	0	0	NA	1	0	0.347634	0	0.519567	16.1.1|16|16.1|	secondary metabolism.isoprenoids.non-mevalonate pathway|secondary metabolism|secondary metabolism.isoprenoids|
GRMZM2G137151	AT4G15560.1	0	0	1	1	76.6645	104.48	101.691	82.7797	16.1.1|16|16.1|	secondary metabolism.isoprenoids.non-mevalonate pathway|secondary metabolism|secondary metabolism.isoprenoids|
GRMZM2G137409	AT5G60600.1	0	0	0.876481	1	4027.74	3951.2	5610.63	6360.33	16.1.1|16|16.1|	secondary metabolism.isoprenoids.non-mevalonate pathway|secondary metabolism|secondary metabolism.isoprenoids|
GRMZM2G163809	NA	0	0	1	1	199.489	214.105	195.347	224.592	16.1.1|16|16.1|	secondary metabolism.isoprenoids.non-mevalonate pathway|secondary metabolism|secondary metabolism.isoprenoids|
GRMZM2G172032	AT2G02500.1	0	0	0.507452	1	119.985	155.71	217.816	230.093	16.1.1|16|16.1|	secondary metabolism.isoprenoids.non-mevalonate pathway|secondary metabolism|secondary metabolism.isoprenoids|
GRMZM2G173641	NA	0	0	1	1	406.58	414.852	467.899	381.445	16.1.1|16|16.1|	secondary metabolism.isoprenoids.non-mevalonate pathway|secondary metabolism|secondary metabolism.isoprenoids|
GRMZM2G379271	AT5G62790.2	0	0	1	1	24.4034	21.9301	25.1073	24.3012	16.1.1|16|16.1|	secondary metabolism.isoprenoids.non-mevalonate pathway|secondary metabolism|secondary metabolism.isoprenoids|
GRMZM5G835542	AT1G63970.1	0	0	1	1	211.341	186.005	226.98	245.087	16.1.1|16|16.1|	secondary metabolism.isoprenoids.non-mevalonate pathway|secondary metabolism|secondary metabolism.isoprenoids|
GRMZM5G856881	AT2G02500.1	0	0	1	1	122.283	107.805	123.453	116.605	16.1.1|16|16.1|	secondary metabolism.isoprenoids.non-mevalonate pathway|secondary metabolism|secondary metabolism.isoprenoids|
GRMZM5G859195	AT2G26930.1	0	0	1	1	887.9	1163.56	915.505	1190.76	16.1.1|16|16.1|	secondary metabolism.isoprenoids.non-mevalonate pathway|secondary metabolism|secondary metabolism.isoprenoids|
GRMZM2G106263	AT4G11820.2	2.78571	1.73788	6.54853753122282e-07	0.0162453	194.231	183.403	1339.38	611.731	16.1.2|16|16.1|	secondary metabolism.isoprenoids.mevalonate pathway|secondary metabolism|secondary metabolism.isoprenoids|
GRMZM2G019144	AT5G27450.3	0	0	1	1	242.26	222.231	188.787	174.669	16.1.2|16|16.1|	secondary metabolism.isoprenoids.mevalonate pathway|secondary metabolism|secondary metabolism.isoprenoids|
GRMZM2G019260	AT1G31910.1	0	0	0.814568	1	587.559	686.979	982.177	819.605	16.1.2|16|16.1|	secondary metabolism.isoprenoids.mevalonate pathway|secondary metabolism|secondary metabolism.isoprenoids|
GRMZM2G030839	AT1G31910.1	0	0	1	1	223.732	319.369	415.879	372.942	16.1.2|16|16.1|	secondary metabolism.isoprenoids.mevalonate pathway|secondary metabolism|secondary metabolism.isoprenoids|
GRMZM2G043503	AT1G76490.1	0	0	NA	NA	0	0	0	0	16.1.2|16|16.1|	secondary metabolism.isoprenoids.mevalonate pathway|secondary metabolism|secondary metabolism.isoprenoids|
GRMZM2G058095	AT1G76490.1	0	0	0.558039	0.170393	343.003	371.925	194.197	149.935	16.1.2|16|16.1|	secondary metabolism.isoprenoids.mevalonate pathway|secondary metabolism|secondary metabolism.isoprenoids|
GRMZM2G070351	AT2G38700.1	0	0	0.66543	1	287.006	302.612	497.845	351.743	16.1.2|16|16.1|	secondary metabolism.isoprenoids.mevalonate pathway|secondary metabolism|secondary metabolism.isoprenoids|
GRMZM2G074015	AT5G27450.3	0	0	0.847292	1	225.306	297.59	382.958	367.139	16.1.2|16|16.1|	secondary metabolism.isoprenoids.mevalonate pathway|secondary metabolism|secondary metabolism.isoprenoids|
GRMZM2G079836	AT5G47770.1	0	0	NA	NA	0	0	0	0	16.1.2|16|16.1|	secondary metabolism.isoprenoids.mevalonate pathway|secondary metabolism|secondary metabolism.isoprenoids|
GRMZM2G098569	AT5G47770.1	0	0	1	0.873473	586.822	432.542	779.415	778.404	16.1.2|16|16.1|	secondary metabolism.isoprenoids.mevalonate pathway|secondary metabolism|secondary metabolism.isoprenoids|
GRMZM2G108285	AT3G02780.1	0	0	0.663849	1	1358.03	1104.13	796.723	1165.51	16.1.2|16|16.1|	secondary metabolism.isoprenoids.mevalonate pathway|secondary metabolism|secondary metabolism.isoprenoids|
GRMZM2G135085	AT1G76490.1	0	0	1	1	0.799618	1.24558	0.287958	1.07172	16.1.2|16|16.1|	secondary metabolism.isoprenoids.mevalonate pathway|secondary metabolism|secondary metabolism.isoprenoids|
GRMZM2G136465	AT1G76490.1	0	0	1	1	2.87244	3.87288	3.12024	1.06837	16.1.2|16|16.1|	secondary metabolism.isoprenoids.mevalonate pathway|secondary metabolism|secondary metabolism.isoprenoids|
GRMZM2G145029	AT5G16440.1	0	0	1	1	355.092	469.252	559.212	651.217	16.1.2|16|16.1|	secondary metabolism.isoprenoids.mevalonate pathway|secondary metabolism|secondary metabolism.isoprenoids|
GRMZM2G168681	AT5G47770.1	0	0	1	1	798.4	727.323	961.875	594.71	16.1.2|16|16.1|	secondary metabolism.isoprenoids.mevalonate pathway|secondary metabolism|secondary metabolism.isoprenoids|
GRMZM2G374596	AT5G27450.3	0	0	NA	NA	0	0	0	0	16.1.2|16|16.1|	secondary metabolism.isoprenoids.mevalonate pathway|secondary metabolism|secondary metabolism.isoprenoids|
GRMZM2G393337	AT1G76490.1	0	0	0.951972	1	347.082	493.536	566.615	531.948	16.1.2|16|16.1|	secondary metabolism.isoprenoids.mevalonate pathway|secondary metabolism|secondary metabolism.isoprenoids|
GRMZM2G396451	AT3G54250.1	0	0	1	1	408.312	383.127	541.52	500.172	16.1.2|16|16.1|	secondary metabolism.isoprenoids.mevalonate pathway|secondary metabolism|secondary metabolism.isoprenoids|
GRMZM2G413253	AT4G11820.1	0	0	NA	1	0	0	0	0.522916	16.1.2|16|16.1|	secondary metabolism.isoprenoids.mevalonate pathway|secondary metabolism|secondary metabolism.isoprenoids|
GRMZM2G483889	AT2G34630.2	0	0	0.968027	1	12.6291	9.57867	7.59866	5.78376	16.1.2|16|16.1|	secondary metabolism.isoprenoids.mevalonate pathway|secondary metabolism|secondary metabolism.isoprenoids|
GRMZM5G830250	AT5G48230.2	0	0	NA	NA	0	0	0	0	16.1.2|16|16.1|	secondary metabolism.isoprenoids.mevalonate pathway|secondary metabolism|secondary metabolism.isoprenoids|
GRMZM5G866758	AT5G48230.2	0	0	0.996782	1	628.141	770.206	984.644	977.825	16.1.2|16|16.1|	secondary metabolism.isoprenoids.mevalonate pathway|secondary metabolism|secondary metabolism.isoprenoids|
GRMZM2G087207	AT4G11820.2	-1.84613	-1.87976	0.00512747	0.00956762	191.779	178.655	53.341	48.5457	16.1.2|16|16.1|	secondary metabolism.isoprenoids.mevalonate pathway|secondary metabolism|secondary metabolism.isoprenoids|
AC184699.3	AT5G57030.1	0	0	0.74153	1	5.434	6.4089	11.7294	9.02147	16.1.4|16|16.1|	secondary metabolism.isoprenoids.carotenoids|secondary metabolism|secondary metabolism.isoprenoids|
GRMZM2G027219	AT1G08550.2	0	0	1	1	36.8762	28.8663	34.2452	38.7815	16.1.4|16|16.1|	secondary metabolism.isoprenoids.carotenoids|secondary metabolism|secondary metabolism.isoprenoids|
GRMZM2G088601	NA	0	0	0.0704467	0.145865	135.885	133.149	337.402	344.637	16.1.4|16|16.1|	secondary metabolism.isoprenoids.carotenoids|secondary metabolism|secondary metabolism.isoprenoids|
GRMZM2G090051	AT5G52570.1	0	0	1	1	18.9382	34.6109	19.9465	15.5462	16.1.4|16|16.1|	secondary metabolism.isoprenoids.carotenoids|secondary metabolism|secondary metabolism.isoprenoids|
GRMZM2G149317	AT5G17230.2	0	0	0.161851	1	602.695	600.727	1802.63	1154.45	16.1.4|16|16.1|	secondary metabolism.isoprenoids.carotenoids|secondary metabolism|secondary metabolism.isoprenoids|
GRMZM2G164318	AT5G52570.1	0	0	1	1	13.8991	11.3305	10.3866	5.89402	16.1.4|16|16.1|	secondary metabolism.isoprenoids.carotenoids|secondary metabolism|secondary metabolism.isoprenoids|
GRMZM2G300238	AT5G17230.3	0	0	0.0503196	1	41.9038	64.7732	131.586	53.5474	16.1.4|16|16.1|	secondary metabolism.isoprenoids.carotenoids|secondary metabolism|secondary metabolism.isoprenoids|
GRMZM2G300348	AT5G17230.2	0	0	1	1	228.207	218.875	207.841	151.351	16.1.4|16|16.1|	secondary metabolism.isoprenoids.carotenoids|secondary metabolism|secondary metabolism.isoprenoids|
GRMZM2G333087	AT1G31800.1	0	0	1	1	0.297581	0.289913	0.287958	0	16.1.4|16|16.1|	secondary metabolism.isoprenoids.carotenoids|secondary metabolism|secondary metabolism.isoprenoids|
GRMZM2G357734	AT5G23670.2	0	0	0.494398	1	31.2879	51.3923	68.9114	55.523	16.1.4|16|16.1|	secondary metabolism.isoprenoids.carotenoids|secondary metabolism|secondary metabolism.isoprenoids|
GRMZM2G382534	AT4G25700.1	0	0	0.550965	1	8.08832	20.1898	48.0549	8.14772	16.1.4|16|16.1|	secondary metabolism.isoprenoids.carotenoids|secondary metabolism|secondary metabolism.isoprenoids|
GRMZM2G410515	AT4G14210.2	0	0	0.748926	1	695.19	1063.46	1460.97	1275.82	16.1.4|16|16.1|	secondary metabolism.isoprenoids.carotenoids|secondary metabolism|secondary metabolism.isoprenoids|
GRMZM2G454952	AT3G04870.2	0	0	0.203434	1	985.233	893.425	1896.78	1177.69	16.1.4|16|16.1|	secondary metabolism.isoprenoids.carotenoids|secondary metabolism|secondary metabolism.isoprenoids|
GRMZM5G826824	AT4G25700.1	0	0	1	1	12.1065	10.1949	9.15911	8.59632	16.1.4|16|16.1|	secondary metabolism.isoprenoids.carotenoids|secondary metabolism|secondary metabolism.isoprenoids|
GRMZM5G849107	AT3G10230.1	0	0	0.561439	1	168.237	142.137	306.054	189.421	16.1.4|16|16.1|	secondary metabolism.isoprenoids.carotenoids|secondary metabolism|secondary metabolism.isoprenoids|
GRMZM2G143202	AT3G53130.1	0	0	1	1	190.408	295.527	268.825	269.72	16.1.4|26|16|16.1|	secondary metabolism.isoprenoids.carotenoids|misc|secondary metabolism|secondary metabolism.isoprenoids|
GRMZM2G310429	AT3G53130.1	0	0	NA	NA	0	0	0	0	16.1.4|26|16|16.1|	secondary metabolism.isoprenoids.carotenoids|misc|secondary metabolism|secondary metabolism.isoprenoids|
[truncated: 102,587 more rows]

## Sheet: MU repressed cell wall (cw)
Maize ID	Arabidopsis (best hit)	log2FoldChange		pvalue		Reads				Mapman Bin code	Description	Description (taken from "TAIR" dabtabase)
		HE (+myc/-myc)	MU (+myc/-myc)	HE (+myc/-myc)	MU (+myc/-myc)	HE -myc	MU -myc	HE +myc	MU +myc
GRMZM2G066862	AT1G12560.1(ATEXP7,ATEXPA7,ATHEXP ALPHA 1.26,EXP7,EXPA7): expansin A7	0	-3.15596	0.105952	0.00817291	23.534	42.6404	5.01001	4.78391	10|	cell wall|	Member of Alpha-Expansin Gene Family. Naming convention from the Expansin Working Group (Kende et al, 2004. Plant Mol Bio). Containing a conserved root hair-specific cis-element RHE. Expressed specifically in root hair cell and involved in root hair elongation.
GRMZM5G857459	AT2G03210.1(ATFUT2,FUT2): fucosyltransferase 2	0	-4.02684	1	0.00315536	42.2766	60.4559	26.3786	3.70884	10|	cell wall|	member of Glycosyltransferase Family- 37
GRMZM5G858456	AT2G03220.1(ATFT1,ATFUT1,FT1,MUR2): fucosyltransferase 1	0	-1.9806	0.683751	0.00444786	327.271	346.429	181.469	87.7794	10|	cell wall|	member of Glycosyltransferase Family- 37
GRMZM5G816155	AT2G20370.1(KAM1,MUR3): Exostosin family protein	0	-3.23988	0.31292	0.00549536	21.174	24.945	9.52571	2.64047	10|	cell wall|	Encodes a xyloglucan galactosyltransferase located in the membrane of Golgi stacks that is involved in the biosynthesis of fucose. It is also involved in endomembrane organization. It is suggested that it is a dual-function protein that is responsible for actin organization and the synthesis of cell wall materials.
GRMZM2G016338	AT2G20370.1(KAM1,MUR3): Exostosin family protein	0	-2.6424	0.0639366	0.0122234	32.8162	30.1927	10.2535	4.83569	10|	cell wall|	Encodes a xyloglucan galactosyltransferase located in the membrane of Golgi stacks that is involved in the biosynthesis of fucose. It is also involved in endomembrane organization. It is suggested that it is a dual-function protein that is responsible for actin organization and the synthesis of cell wall materials.
GRMZM2G091118	AT3G23730.1(XTH16): xyloglucan endotransglucosylase/hydrolase 16	0	-2.30165	0.069083	0.00544465	68.2279	65.3456	23.894	13.2541	10|	cell wall|	xyloglucan endotransglucosylase/hydrolase 16 (XTH16); FUNCTIONS IN: hydrolase activity, acting on glycosyl bonds, hydrolase activity, hydrolyzing O-glycosyl compounds, xyloglucan:xyloglucosyl transferase activity; INVOLVED IN: carbohydrate metabolic process, cellular glucan metabolic process
GRMZM2G361064	AT2G40610.1(ATEXP8,ATEXPA8,ATHEXP ALPHA 1.11,EXP8,EXPA8): expansin A8	0	-2.14057	0.339915	0.0151913	21.6182	63.7387	11.1063	14.4553	10|	cell wall|	member of Alpha-Expansin Gene Family. Naming convention from the Expansin Working Group (Kende et al, 2004. Plant Mol Bio). Involved in the formation of nematode-induced syncytia in roots of Arabidopsis thaliana.

## Sheet: MU prepressed cw proteins
Maize ID	Arabidopsis (best hit)	log2FoldChange		pvalue		Reads				Mapman Bin code	Description	Description (taken from "TAIR" dabtabase)
		HE (+myc/-myc)	MU (+myc/-myc)	HE (+myc/-myc)	MU (+myc/-myc)	HE -myc	MU -myc	HE +myc	MU +myc
GRMZM2G082823	AT1G12040.1(LRX1): leucine-rich repeat/extensin 1	0	-1.90148	0.0814193	0.00927346	183.909	182.704	73.9061	48.9042	10.5|10|	cell wall.cell wall proteins|cell wall|	Encodes a a chimeric leucine-rich repeat/extensin protein that regulates root hair morphogenesis and elongation. Null mutants develop root hairs that frequently abort, swell, or branch. Gene is expressed in root hair cells and protein is specifically localized in the wall of the hair proper.
GRMZM2G070322	AT3G22800.1: Leucine-rich repeat (LRR) family protein	0	-1.55757	0.464002	0.0364641	294.358	605.395	154.001	205.666	10.5|10|	cell wall.cell wall proteins|cell wall|	Leucine-rich repeat (LRR) family protein; FUNCTIONS IN: structural constituent of cell wall; LOCATED IN: endomembrane system; EXPRESSED IN: 8 plant structures; EXPRESSED DURING: petal differentiation and expansion stage; CONTAINS InterPro DOMAIN/s: Leucine-rich repeat-containing N-terminal domain, type 2 (InterPro:IPR013210), Leucine-rich repeat (InterPro:IPR001611); BEST Arabidopsis thaliana pro…
GRMZM2G003165	AT4G12730.1(FLA2): FASCICLIN-like arabinogalactan 2	0	-1.90461	1	0.00980575	583.104	1185.17	460.896	316.545	10.5.1|10.5|10|	cell wall.cell wall proteins.AGPs|cell wall.cell wall proteins|cell wall|
GRMZM2G333811	AT4G13340.1: Leucine-rich repeat (LRR) family protein	0	-2.42632	0.507452	0.00218708	179.581	292.854	78.8267	54.4824	10.5|10|	cell wall.cell wall proteins|cell wall|	Leucine-rich repeat (LRR) family protein; FUNCTIONS IN: structural constituent of cell wall; LOCATED IN: cell wall, plant-type cell wall; EXPRESSED IN: 23 plant structures; EXPRESSED DURING: 13 growth stages; CONTAINS InterPro DOMAIN/s: Leucine-rich repeat-containing N-terminal domain, type 2 (InterPro:IPR013210); BEST Arabidopsis thaliana protein match is: Leucine-rich repeat (LRR) family protei…
GRMZM2G025240	AT5G03170.1(ATFLA11,FLA11): FASCICLIN-like arabinogalactan-protein 11	0	-2.38724	0.105798	0.00763448	89.3814	107.486	30.0553	20.5457	10.5.1|10.5|10|	cell wall.cell wall proteins.AGPs|cell wall.cell wall proteins|cell wall|	Encodes FLA11, a member of fasciclin-like arabinogalactan proteins (FLAs) containing a cell adhesion fasciclin (FAS) domain. Mutations result in altered stem biomechanics with reduced tensile strength and reduced tensile modulus of elasticity, as well as altered cell wall architecture and composition, with increased cellulose microfibril angle, reduced arabinose, galactose and cellulose content.
GRMZM2G001514	AT2G20520.1(FLA6): FASCICLIN-like arabinogalactan 6	0	-1.5487	0.157344	0.0387633	1489.08	1529.35	670.789	522.759	10.5.1|10.5|10|	cell wall.cell wall proteins.AGPs|cell wall.cell wall proteins|cell wall|	fasciclin-like arabinogalactan-protein 6 (Fla6)

## Sheet: MU repressed_metab_ethylene
Maize ID	Arabidopsis (best hit)	log2FoldChange		pvalue		Reads				Mapman Bin code	Description	Description (taken from "TAIR" dabtabase)
		HE (+myc/-myc)	MU (+myc/-myc)	HE (+myc/-myc)	MU (+myc/-myc)	HE -myc	MU -myc	HE +myc	MU +myc
GRMZM2G020016	AT1G28360.1(ATERF12,ERF12): ERF domain protein 12	0	-3.73345	1	0.0295852	2.75148	35.8094	2.31906	2.69225	17|17.5|	hormone metabolism|hormone metabolism.ethylene|	encodes a member of the ERF (ethylene response factor) subfamily B-1 of ERF/AP2 transcription factor family (ERF12). The protein contains one AP2 domain. There are 15 members in this subfamily including ATERF-3, ATERF-4, ATERF-7, and leafy petiole.
GRMZM2G020150	AT3G15210.1(ATERF-4,ATERF4,ERF4,RAP2.5): ethylene responsive element binding factor 4	0	-1.97459	0.5007	0.00151254	660.584	1599.54	355.086	406.99	17|17.5|	hormone metabolism|hormone metabolism.ethylene|	encodes a member of the ERF (ethylene response factor) subfamily B-1 of ERF/AP2 transcription factor family. The protein contains one AP2 domain. There are 15 members in this subfamily including ATERF-3, ATERF-4, ATERF-7, and leafy petiole.
GRMZM2G020054	AT3G15210.1(ATERF-4,ATERF4,ERF4,RAP2.5): ethylene responsive element binding factor 4	0	-4.48246	0.963714	0.00707346	109.173	873.868	37.8646	39.0922	27.3|27|17|17.5|	RNA.regulation of transcription|RNA|hormone metabolism|hormone metabolism.ethylene|	encodes a member of the ERF (ethylene response factor) subfamily B-1 of ERF/AP2 transcription factor family. The protein contains one AP2 domain. There are 15 members in this subfamily including ATERF-3, ATERF-4, ATERF-7, and leafy petiole.
GRMZM2G089995	AT3G20310.1(ATERF-7,ATERF7,ERF7): ethylene response factor 7	0	-3.63453	0.49192	0.00018496	227.639	1280.57	80.0478	103.111	17|17.5|	hormone metabolism|hormone metabolism.ethylene|	Encodes a member of the ERF (ethylene response factor) subfamily B-1 of ERF/AP2 transcription factor family (ATERF-7). The protein contains one AP2 domain. Phosphorylated by PKS3 in vitro. Involved in ABA-mediated responses. Acts as a repressor of GCC box?mediated transcription together with AtSin3 and HDA19.
GRMZM2G068967	AT3G20310.1(ATERF-7,ATERF7,ERF7): ethylene response factor 7	0	-2.56535	0.55361	0.0020493	421.805	1564.62	183.157	264.339	17|17.5|	hormone metabolism|hormone metabolism.ethylene|	Encodes a member of the ERF (ethylene response factor) subfamily B-1 of ERF/AP2 transcription factor family (ATERF-7). The protein contains one AP2 domain. Phosphorylated by PKS3 in vitro. Involved in ABA-mediated responses. Acts as a repressor of GCC box?mediated transcription together with AtSin3 and HDA19.
GRMZM2G164591	AT3G15210.1(ATERF-4,ATERF4,ERF4,RAP2.5): ethylene responsive element binding factor 4	0	-4.36012	0.397809	0.00303609	198.074	963.315	45.7696	46.9076	27.3|27|17|17.5|	RNA.regulation of transcription|RNA|hormone metabolism|hormone metabolism.ethylene|	Encodes a member of the ERF (ethylene response factor) subfamily B-1 of ERF/AP2 transcription factor family (ATERF-4). The protein contains one AP2 domain. Acts as a negative regulator of JA-responsive defense gene expression and resistance to the necrotrophic fungal pathogen Fusarium oxysporum and antagonizes JA inhibition of root elongation.
